# Supplementary material for: Off-label and repurposed use of disulfiram beyond alcohol dependence: A systematic review of clinical and preclinical evidence
Source: iScience. 2026 Apr 3;29(5):115441. doi: 10.1016/j.isci.2026.115441 (PMC13122208; doi:10.1016/j.isci.2026.115441)
Supplement: Table S1. Summary of the studies included in the present systematic review (Excel) [file mmc2.xlsx]

## Sheet: Sheet1
Nr.	First author	Year	Journal	Title	Pharmacological evaluation	Drug development	Target therapeutical area	Observations
1	Breinig M.	2015	Mol Syst Biol	A chemical-genetic interaction map of small molecules using high-throughput imaging in cancer cells	In vitro: parental HCT116 colon cancer cells and isogenic HCT116 cells	x	Cancer	High‐throughput screening: The combination of disulfiram and MEK inhibitors resulted in significantly stronger viability reduction effect compared to the compounds alone.
2	Kim K.	2015	Ann Clin Microbiol Antimicrob	Repurposing FDA approved drugs against the human fungal pathogen, Candida albicans	In vitro: Candida albicans strains	x	Infectious Disease	Disulfiram showed a consistent moderate-to-weak anti-Candida activity on YPD and serum plates.
3	Tawari PE	2015	Toxicol Res (Camb)	The cytotoxic mechanisms of disulfiram and copper(ii) in cancer cells	In vitro: MCF7 breast cancer cells	x	Cancer	Disulfiram and copper induces cell death via instant and delayed phases. The instant phase may be solely caused by ROS generation. The delayed phase may follow the rule of conventional anticancer drugs, which may interfere the vital molecular pathways within the cancer cells and induce apoptosis.
4	Fernandez Del Ama L	2016	Oncotarget	Reprofiling using a zebrafish melanoma model reveals drugs cooperating with targeted therapeutics	In vitro: human melanoma cells	x	Cancer	High‐throughput screening: Disulfiram co-operate with MEK inhibitors to suppress the growth of transformed zebrafish melanocytes and showed activity toward cultured human melanoma cells
					In vivo: zebrafish melanoma model
5	Deng M	2016	Oncotarget	Effective elimination of adult B-lineage acute lymphoblastic leukemia by disulfiram/copper complex in vitro and in vivo in patient-derived xenograft models	In vitro: B-lineage acute lymphoblastic leukemia	x	Cancer	Disulfiram and copper combination effectively eliminated tumor cells by inhibition of cell proliferation, induction of apoptosis, suppression of colony formation, and reduction of PDX tumor growth, while sparing normal peripheral blood mononuclear cells. Mechanistically, these events were associated with disruption of mitochondrial membrane potential and down-regulation of the anti-apoptotic prot…
					cells
					In vivo: B-lineage acute lymphoblastic leukemia patient-derived xenograft (PDX) humanized mouse models
6	Huang J	2016	J Neurooncol	A phase I study to repurpose disulfiram in combination with temozolomide to treat newly diagnosed glioblastoma after chemoradiotherapy	In vivo: Clinical tiral	x	Cancer	Trial register no.: NCT01907165
								The maximum tolerated dose of disulfiram with adjuvant temozolomide produced limited proteasome inhibition on peripheral blood cells.
7	Lun X	2016	Clin Cancer Res	Disulfiram when Combined with Copper Enhances the Therapeutic Effects of Temozolomide for the Treatment of Glioblastoma	In vitro: patient-derived brain tumor–initiating cells (stem-like population of cells)	x	Cancer	Disulfiram and copper combiantion inhibits proteasome activity and augments the therapeutic effects of DNA-damaging agents (temozolomide and radiation).
					In vivo: intracranial brain tumor bearing SCID mice
8	Shah ET	2016	Clin Exp Metastasis	Repositioning "old" drugs for new causes: identifying new inhibitors of prostate cancer cell migration and invasion.	In vitro: PC-3 prostate cancer cell line	x	Cancer	Concentration response study found 10 µM disulfiram optimal to to inhibit migration.
9	Arora J	2017	Oncotarget	Inflammatory breast cancer tumor emboli express high levels of anti-apoptotic proteins: Use of a quantitative high content and high-throughput 3D IBC spheroid assay to identify targeting strategies	In vitro: breast cancer cell lines	x	Cancer	Disulfiram when chelated with copper inhibit NFκB signaling and is highly effective in disrupting both IBC spheroids and emboli grown.
10	Castillo-Villanueva A	2017	Int J Parasitol Drugs Drug Resist	Disulfiram as a novel inactivator of Giardia lamblia triosephosphate isomerase with antigiardial potential	In vitro: G. lamblia WB trophozoites; protein inhibation	x	Infectious Disease	Disulfiram induces loss of trophozoites viability and inactivation of intracellular triosephosphate isomerase from G. lamblia
					In vivo: murine model of giardiasis
11	Cong J	2017	Cancer Lett	A novel chemoradiation targeting stem and nonstem pancreatic cancer cells by repurposing disulfiram	In vitro: pancreatic cancer stem and nonstem cells	x	Cancer	Disulfiram/copper targets preferably pancreatic cancer stem cells with chemoradiation.NF-κB-stemness gene pathway is partly responsible for the mechanism of action.Disulfiram significantly increased the in vivo efficacy of the current standard care IR+5-FU.
					In vivo: mouse Panc02 bearing mice
12	Hoda M	2017	Eur J Nanomed	Disulfiram and disulfiram-loaded poly-[lactide-co-glycolic acid] nanoparticles modulate metastatic markers and proteasomal activity in hepatocarcinoma Hep3b cell line	In silico: Drug-protein interaction studies	Ddisulfiram-loaded poly-[lactide-co-glycolic acid] nanoparticles	Cancer	Disulfiram has significant antimetastatic and proteasome-inhibiting potential.
					In vitro: Hep3B hepatocarcinoma cell line
13	Karamanakos PN	2017	J BUON	Evidence for the efficacy of disulfiram and copper combination in glioblastoma multiforme - A propos of a case.	In vivo: Case report	x	Cancer	A 37-year-old male with a left parieto-occipital multifocal glioblastoma underwent partial resection of the tumor whereafter he received disulfiram and Cu gluconate along with the standard radio-chemotherapy exhibiting remarkably increased progression-free (PFS) and overall survival (OS).
14	Lee YE	2017	Neuro Oncol	Repositioning disulfiram as a radiosensitizer against atypical teratoid/rhabdoid tumor	In vitro: Patient-derived primary cultured atypical teratoid/rhabdoid tumor cells and established cell lines (BT-12 and BT-16)	x	Cancer	Disulfiram and radiation treatment combination therapy has additive therapeutic effects on atypical teratoid/rhabdoid tumor cells by potentiating programmed ce ll death, including apoptosis and autophagy of tumor cells.
					In vivo: BALB/c nude mice bearing luciferase expressing BT-16 cells
15	Long TE	2017	Antimicrob Agents Chemother	Repurposing Thiram and Disulfiram as Antibacterial Agents for Multidrug-Resistant Staphylococcus aureus Infections	In vitro: microdilution assay	x	Infectious Disease	Thiram and disulfiram are rapid-acting bacteriostatic agents with narrow, Gram-positive-bacterium spectrum activity. Synergy studies further determined that disulfiram increases the vancomycin susceptibility of three clinical vancomycin-resistant S. aureus strains in vitro, thus establishing a potential use in combination therapy.
16	Sampath R	2017	PLoS ONE	Increasing procaspase 8 expression using repurposed drugs to induce HIV infected cell death in ex vivo patient cells	In vitro: qRT-PCR, ELISA	x	Infectious Disease	Disulfiram as procaspase 8 inducing drug decreases HIV DNA following acute primary CD4 T cell HIV infection in vitro.
17	Skrott Z	2017	Nature	Alcohol-abuse drug disulfiram targets cancer via p97 segregase adaptor NPL4	In silico: Epidemiological analyses	x	Cancer	This study identifies ditiocarb-copper complex as the metabolite of disulfiram responsible for anticancer effects, and provides methods to detect its preferential accumulation in tumours and candidate biomarkers for impact in cells and tissues. The functional and biophysical analyses reveal the long-sought molecular target of disulfiram’s tumour suppressing effects as NPL4, an adapter of p97/VCP …
					In vivo: athymic nu/nu female mice bearing human breast cancer cell line MDA-MB-231
					In vitro: multiple cancer cell lines
18	Wang Z	2017	Nanomedicine	. Poly lactic-co-glycolic acid controlled delivery of disulfiram to target liver cancer stem-like cells	In vitro: drug release, cytotoxicity	Poly lactic-co-glycolic acid (PLGA)-encapsulated disulfiram	Cancer	The PLGA nano-controlled delivery system of disulfiram may lead to fast translation into liver cancer treatment.
					In vivo: BALB/c Nu/Nu athymic nude mice injected with PLC/PRF/5 cells
19	Wehbe M	2017	Int J Nanomedicine	Development and optimization of an injectable formulation of copper diethyldithiocarbamate, an active anticancer agent	In vitro: Cytotoxicity assays	Synthesis of copper diethyldithiocarbamate inside the aqueous core of liposomes	Cancer	The study evaluates the anticancer activity of copper diethyldithiocarbamate prepared using a technique that synthesizes copper diethyldithiocarbamate in the core of liposomes.
					In vivo: F98 glioma model (male Fischer rats) and MV-4–11 sc tumor model (RAG-2M mice), maximum tolerated dose study, pharmacokinetics studies (CD-1 mice)
20	Bowden GD	2018	Int J Parasitol Drugs Drug Resist	High-throughput screen of drug repurposing library identifies inhibitors of Sarcocystis neurona growth	In vitro: High-throughput screen	x	Infectious Disease	The inhibitory effect of disulfiram on S. neurona is approximately EC50≈0.15 μM.
21	Bowman N	2018	Clin Toxicol	Acute pneumonitis associated with nickel carbonyl exposure in the workplace.	In vivo: Case report	x	Other (Metal intoxication)	Inhalation exposure to NiC resulted in a delayed respiratory dysfunction which responded to disulfiram treatment.
22	He H	2018	Acta Biomater	Repurposing disulfiram for cancer therapy via targeted nanotechnology through enhanced tumor mass penetration and disassembly	In vitro: cytotoxicity assay on multiple cell lines, release and cellular uptake studies	Poly[(2-(pyridin-2-yldisulfanyl) ethyl acrylate)-co-[poly(ethylene glycol)]] /PDA-PEG/ based diulfiram polimer and lactobionic acid modified PDA-PEG polimer of disulfiram	Cancer	The nanoparticles efficiently enter cancer cells through β-D-galactose receptor mediated endocytosis.
					In vivo: luciferase-expressing SKOV-3 cells injected intraperitoneally to female nude mice
23	Jakola AS	2018	F1000Res	Disulfiram repurposing combined with nutritional copper supplement as add-on to chemotherapy in recurrent glioblastoma (DIRECT): Study protocol for a randomized controlled trial	In vivo: Publication on clinical trial	x	Cancer	EudraCT 2016-000167-16
								NCT02678975
24	Jivan R	2018	Cancer Lett	Disulfiram with or without metformin inhibits oesophageal squamous cell carcinoma in vivo	In vivo: WHCO1 was used to create an OSCC xenograft model using MF1 athymic nude mice	x	Cancer	Disulfiram and disulfiram/metformin significantly impede oesophageal squamous cell carcinoma (OSCC) tumor growth in vivo and offer prospective alternative chemotherapy approaches for OSCC.
25	Madala HR	2018	Oncotarget	Brain- and brain tumor-penetrating disulfiram nanoparticles: Sequence of cytotoxic events and efficacy in human glioma cell lines and intracranial xenografts	In vitro: release kinetics, permeability, cytotoxicity assay on human brain cancer cell lines DAOY and T98G	Monomethoxy (polyethylene glycol) d,l-lactic-co-glycolic acid (mPEG-PLGA) matrix based nanoparticles	Cancer	Disulfiram nanoparticles can affect multiple targets, trigger potent anticancer effects, and can offer a sustained drug supply for brain cancer treatment through an enhanced permeability retention .
					In vivo: drug efficacy studies on female CD-1 mice, female athymic nude (nu/nu) mice, and the triple immune-deficient NCG (NOD CRISPR Prkdc Il2r gamma) mice
26	Reinhardt S	2018	Sci Rep	Identification of disulfiram as a secretase-modulating compound with beneficial effects on Alzheimer's disease hallmarks	In vivo: Publication on clinical trial	x	Cognitive Diseases/ Alzheimer’s disease	NCT03212599
								Disulfiram may influence Alzheimer’s disease pathology in multiple ways, resulting in an increase of functional behavior at least in mice at low doses. Low compliance by demented patients can be partially circumvented as disulfiram can be administered by subcutaneous implantation
27	Saputo S	2018	Antimicrob Agents Chemother	A Drug Repositioning Approach Reveals that Streptococcus mutans Is Susceptible to a Diverse Range of Established Antimicrobials and Nonantibiotics	In vitro: High-throughput screen	x	Infectious Disease	Disulfiram inhibits growth of Streptococcus mutans.
28	Wehbe M	2018	Drug Deliv Transl Res	Development of a copper-clioquinol formulation suitable for intravenous use	In vitro: cytotoxicity assays	x	Cancer	The results suggested that addition of copper-clioquinol complex enhanced cellular copper levels and the activity of DSF in vitro; however, this combination did not result in a statistically significant reduction in tumor growth in vivo.
					In vivo: efficacy studies in A2780-CP subcutaneous tumor model, inoculated in NRG mice
29	Banerjee P	2019	Int J Pharm	Integrating the drug, disulfiram into the vitamin E-TPGS-modified PEGylated nanostructured lipid carriers to synergize its repurposing for anti-cancer therapy of solid tumors	In vitro: drug release study, cytotoxicity assays	Nanostructured lipid carriers (NLC) encapsulated disulfiram modified with d-α-tocopheryl polyethylene glycol 1000 succinate (vitamin E-TPGS)	Cancer	The study established that addition of TPGS can synergize the anti-cancer activity of NLC-encapsulated disulfiram formulations, and thus, offer a promising anti-cancer delivery system for disulfiram.
					In vivo: anti-tumor analysis in 4T1 murine xenograft model mice
30	Campos AI	2019	Mol Cell	Metabolomics-Driven Exploration of the Chemical Drug Space to Predict Combination Antimicrobial Therapies	In vitro: High-throughput screen	x	Infectious Disease	In vitro enzyme assays revealed a mild but significant (p value ≤ 0.05) inhibitory activity of disulfiram that at 1 mM causes 25% inhibition of isocitrate dehydogrenase, similar to the isocitrate dehydogrenase allosteric inhibitor phosphoenolpyruvate
31	Das S	2019	J Antimicrob Chemother	Repurposing disulfiram to target infections caused by non-tuberculous mycobacteria	In vitro: cell growth inhibition assays	x	Infectious Disease	Disulfiram exhibited concentration- and time-dependent bactericidal activity against M. fortuitum as well as against M. abscessus and synergized with all drugs utilized for their treatment.
					In vivo: efficacy studies in neutropenic murine model mimicking mycobacterial infection
32	Halatsch ME	2019	Br J Pharmacol	Bcl-2/Bcl-xL inhibition predominantly synergistically enhances the anti-neoplastic activity of a low-dose CUSP9 repurposed drug regime against glioblastoma	In vitro: cytotoxicity assays	x	Cancer	Bcl-2/Bcl-xL inhibition enhances the susceptibility of glioblastoma cells towards CUSP9, allowing dramatic dose reduction and potentially decreased toxicity when applied clinically
								NCT02770378
33	Hamblin KA	2019	Int J Antimicrob Agents	Disulfiram, an alcohol dependence therapy, can inhibit the in vitro growth of Francisella tularensis	In vitro: minimum inhibitory concentration (MIC) assays, human macrophage infection assay	x	Infectious Disease	Francisella tularensis bacteria in disulfiram-treated cells were reduced in comparison with untreated and diethyldithiocarbamate -treated cells, comparable with that observed in doxycycline-treated cells.
34	Hwang S	2019	Molecules	Drug Repurposing as an Antitumor Agent: Disulfiram-Mediated Carbonic Anhydrase 12 and Anion Exchanger 2 Modulation to Inhibit Cancer Cell Migration	In vitro: intracellular mechanism of anti-tumor activity of Disulfiram on ung cancer cell line A549	x	Cancer	the attenuation of anion exchanger AE2 and its supportive enzyme carbonic anhydrase CA12, and the inhibitory effect on cell migration by disulfiram treatment in cancer cells provided the molecular evidence supporting the potential of disulfiram as an anticancer agent
35	Kita Y	2019	Br J Cancer	Systematic chemical screening identifies disulfiram as a repurposed drug that enhances sensitivity to cisplatin in bladder cancer: a summary of preclinical studies.	In vitro: combinatorial high-throughput screen, cytotoxicity assays and dose-effect analysis	Poly (L-lactic acid) based disulfiram-loaded nanoparticles, prepared by emulsion-solvent evaporation method	Cancer	Micellar disulfiram nanoparticles (DSF-NP) that stabilised disulfiram in vivo, enhanced the inhibitory effect of cisplatin in patient-derived and cell-based xenograft models without severe adverse effects.
					In vivo: cell-derived xenograft (CDX) model and patient-derived xenograft (PDX) models
36	Krajaejun T	2019	Antimicrob Agents Chemother	The Repurposed Drug Disulfiram Inhibits Urease and Aldehyde Dehydrogenase and Prevents In Vitro Growth of the Oomycete Pythium insidiosum	In vitro: susceptibility assays	x	Infectious Disease	A total of 27 P. insidiosum strains, isolated from various hosts and geographic areas, were susceptible to disulfiram in a dose-dependent manner. The drug can bind the putative aldehyde dehydrogenase and urease of P. insidiosum at low energies, diminishing the biochemical activities of these enzymes.
					In silico: molecular docking
37	Mandell JB	2019	Sarcoma	Combination Therapy with Disulfiram, Copper, and Doxorubicin for Osteosarcoma: In Vitro Support for a Novel Drug Repurposing Strategy	In vitro: cytotoxicity assays	x	Cancer	Combination treatment of copper chloride (50 nM) with disulfiram (80 nM) was only cytotoxic to K12 cells. Triple treatment with doxorubicin, disulfiram, and copper displayed potent and durable cytotoxicity of highly metastatic K7M2 cells. Murine osteosarcoma cell lines differ in metastatic potential also vary in endogenous copper levels and regulation. Additionally, these differences in copper re…
38	Ortiz SC	2019	Antimicrob Agents Chemother	Spore Germination as a Target for Antifungal Therapeutics	In vitro: High-throughput screen, MIC/MFC assays	x	Infectious Disease	Disulfiram was a weak inhibitor of germination at 25 μg/ml concentration, leading to an ∼2-h lag in germination overall. At higher concentrations of disulfiram (40 μg/ml), spores appear to stall at ∼8 h, unable to increase in size but recover by 20 h .
					In vivo: efficacy assessment assay, germination assessment assay
39	Sarwono AEY	2019	J Enzyme Inhib Med Chem	Repurposing existing drugs: identification of irreversible IMPDH inhibitors by high-throughput screening	In vitro: High-throughput screen	x	Infectious Disease	The screening of 1400 compounds resulted in the discovery of three irreversible inhibitors of inosine 5′-monophosphate dehydrogenase (IMPDH), including disulfiram.
					In vivo: Cryptosporidium parvum inhibitory studies
40	Skaga E	2019	J Cancer Res Clin Oncol	The efficacy of a coordinated pharmacological blockade in glioblastoma stem cells with nine repurposed drugs using the CUSP9 strategy	In vitro: cell viability, cytotoxicity, and sphere-forming assays in both primary and recurrent patient-derived glioblastoma stem cell cultures	x	Cancer	CUSP9: aprepitant, auranofin, captopril, celecoxib, disulfiram, itraconazole, minocycline, quetiapine, and sertraline combined with temozolomide. CUSP9 treatment strategy can induce a combination effect in both treatment-naïve and pretreated glioblastoma stem cell cultures
41	Skrott Z	2019	Oncogene	Disulfiram's anti-cancer activity reflects targeting NPL4, not inhibition of aldehyde dehydrogenase	In vitro: mechanism studies	x	Cancer	The anti-cancer activity of disulfiram does not involve ALDH inhibition, and rather reflects the impact of disulfiram's copper-containing metabolite, that forms spontaneously in vivo and in cell culture media, and kills cells through aggregation of NPL4, a subunit of the p97/VCP segregase.
42	Spillier Q	2019	Sci Rep	Anti-alcohol abuse drug disulfiram inhibits human PHGDH via disruption of its active tetrameric form through a specific cysteine oxidation	In vitro: mechanism studies	x	Cancer	Disulfiram is one of the first phosphoglycerate dehydrogenase (PHGDH) inhibitors, a tetrameric enzyme catalyzing the initial step of the serine synthetic pathway that is highly expressed in numerous cancer types.
43	Thakare R	2019	Int J Antimicrob Agents	Repurposing disulfiram for treatment of Staphylococcus aureus infections	In vitro: susceptibility assays	x	Infectious Disease	The screening showed that disulfiram has equipotent antibacterial activity against S. aureus, including clinical drug-resistant strains (minimum inhibitory concentration 8-16 mg/L).
					In vivo: activity of disulfiram in murine neutropenic S. aureus thigh infection model
44	Zhang X	2019	Am J Cancer Res	Induction of autophagy-dependent apoptosis in cancer cells through activation of ER stress: an uncovered anti-cancer mechanism by anti-alcoholism drug disulfiram	In vitro: mechanism studies	x	Cancer	Disulfiram/Cu induces ER-stress through activation of IRE1α-XBP1 pathway which is responsible, at least in part, for induction of autophagy-dependent apoptosis of cancer cells
45	Beam DR	2020	Psychosomatics	Encephalopathy Syndrome Instigated by Off-Label Disulfiram Use for Metastatic Melanoma	In vivo: case report	x	Cancer	This is the first case of Posterior Reversible Encephalopathy Syndrome following alcohol-free disulfiram exposure, underscoring the importance for the consult liaison psychiatrist to maintain a reasonable degree of suspicion for adverse reactions secondary to drugs used for off-label antineoplastic purposes.
46	Bernier M	2020	NPJ Aging Mech Dis	Elucidating the mechanisms by which disulfiram protects against obesity and metabolic syndrome	In vitro: mechanism studies	x	Metabolic Disease	Integrated analysis of transcriptomic and proteomic data from mouse and rat livers unveiled comparable signatures in response to disulfiram, revealing pathways associated with lipid and energy metabolism, redox, and detoxification.
					Ex vivo: liver and serum samples from mice and rats
47	Bernier M	2020	Cell Metab	Disulfiram Treatment Normalizes Body Weight in Obese Mice	In vitro: quantification methods	x	Metabolic Disease	In mice disulfiram treatment prevented body weight gain and abrogated the adverse impact of an obesogenic diet on insulin responsiveness while mitigating liver steatosis and pancreatic islet hypertrophy. Loss of fat tissue and an increase in liver fenestrations were also observed in rats on disulfiram.
					In vivo: Male C57BL/6J mice and male Sprague Dawley rats
48	Bruun J	2020	Clin Cancer Res	Patient-Derived Organoids from Multiple Colorectal Cancer Liver Metastases Reveal Moderate Intra-patient Pharmacotranscriptomic Heterogeneity	In vitro: organoid cell culture, drug library and sensitivity screening	x	Cancer	Disulfiram was excluded from the principal component analysis due to low cross-sample variance determined from correspondence between drug sensitivity and gene expression variation.
49	Chang Y	2020	ACS Appl Bio Mater	Combination of Disulfiram and Copper-Cysteamine Nanoparticles for an Enhanced Antitumor Effect on Esophageal Cancer	In vitro: formulation characterization and ellular mechanistic studies	Combination of disulfiram with copper-cysteamine (Cu-Cy) nanoparticles (NPs)	Cancer	The newly developed copper-cysteamine (Cu-Cy) nanoparticles (NPs) can enhance the anti-tumor effect of DSF on esophageal cancer with reduced risk of copper poisoning
					In vivo: efficacy and toxicity in xenograft nude mice
50	Corsello SM	2020	Nat Cancer	Discovering the anti-cancer potential of non-oncology drugs by systematic viability profiling	In vitro: PRISM screening, dose-response analysis, biomarker discovery etc.	x	Cancer	Metallothionein-encoding genes MT1E and MT2A on 16q are predictive of disulfiram activity is mechanistically plausible: disulfiram’s activity is copper-dependent, and MT1E and MT2A are known metal-chelating proteins. The metallothionein expression regulates disulfiram’s anti-cancer activity. The 16q deletion is a potential predictive biomarker of disulfiram and other copper-dependent cytotoxic ag…
51	Farooq MA	2020	J Mol Liq	Denatured food protein-coated nanosuspension: A promising approach for anticancer delivery of hydrophobic drug	In vitro: formulation characterization, drug release pattern, kinetic modeling, in-vitro viability study, and cell uptake in the MCF-7 and A549 cancer cells	Whey protein isolate (WPI) stabilized disulfiram nanosuspension (DSF-Ns)	Cancer	The Whey protein isolate (WPI) stabilized disulfiram nanosuspension (DSF-Ns) prepared by the anti-solvent precipitation-ultrasonication method is a promising drug delivery system for various cancer types with better therapeutic outcomes.
52	Gao J	2020	Antibiotics	"Repurposing" Disulfiram in the Treatment of Lyme Disease and Babesiosis: Retrospective Review of First 3 Years' Experience in One Medical Practice	In vivo: retrospective review of patients	x	Infectious Disease	Disulfiram monotherapy is useful in the treatment of Lyme disease. Regular laboratory monitoring and close clinical follow-up are necessary. Dosages of 4–5 mg/kg/day for 6–12 weeks appear to be optimal for attempting to achieve enduring remission while minimizing adverse effects. Dosages as low as 0.06–2 mg/kg/day for indeterminate durations also conferred benefit with minimal adverse effects.
53	Hu JJ	2020	Nat Immunol	FDA-approved disulfiram inhibits pyroptosis by blocking gasdermin D pore formation	In vitro: High-throughput screen, cytotoxicity and cell viability assays	x	Inflammatory Diseases	This study identifies disulfiram as an inhibitor of pore formation by gasdermin D (GSDMD), but not other members of the GSDM family.
					In vivo: efficacy of disulfiram in lipopolysaccharide (LPS)-induced septic mice
54	Li H	2020	J Nanobiotechnology	Soybean lecithin stabilizes disulfiram nanosuspensions with a high drug-loading content: remarkably improved antitumor efficacy	In vitro: characterization of the nanosuspensions and cell cytotoxicity	Soybean lecithin stabilized disulfiram nanosuspensions	Cancer	To overcome its rapid degradation and instability, disulfiram nanosuspensions (DSF/SPC-NSps) were prepared using soybean lecithin (SPC) as a stabilizer of high drug-loaded content (44.36 ± 1.09%). DSF/SPC-NSps exhibited similar antitumor activity following oral administration as paclitaxel iadministration via injection into a vein.
					In vivo: antitumor efficacy and biodistribution
55	Li Z	2020	Proc Natl Acad Sci U S A	Identify potent SARS-CoV-2 main protease inhibitors via accelerated free energy perturbation-based virtual screening of existing drugs	In silico: virtual screening approach with accelerated free energy perturbation-based absolute binding free energy (FEP-ABFE) predictions	x	Infectious Disease	Disulfiram was confirmed to be potent SARS-CoV-2 main protease Mpro inhibitor in this study.
					In vitro: activity assays of the SARS-CoV-2 Mpro Inhibitors
56	Lu X	2020	Talanta	Evaluation of the accumulation of disulfiram and its copper complex in A549 cells using mass spectrometry	In vitro: cytotoxicity and drug accumulation assays	x	Cancer	Mass spectrometric evaluation of the intracellular and extracellular accumulation of disulfiram and its copper complex was performed. Bis-diethyldithiocarbamate-copper can accumulate intracellularly for a long time. In this process, cellular morphological changed, ROS content increased, cell cycle remained in the G0/G1 phase and finally induced apoptosis.
57	Majera D	2020	Cells	Targeting the NPL4 Adaptor of p97/VCP Segregase by Disulfiram as an Emerging Cancer Vulnerability Evokes Replication Stress and DNA Damage while Silencing the ATR Pathway	In vitro: mechanism studies	x	Cancer	Bis-diethyldithiocarbamate-copper complex treatment interferes with DNA replication, slows down replication fork progression and causes accumulation of single-stranded DNA (ssDNA). Such a replication stress (RS) scenario is associated with DNA damage, preferentially in the S phase, and activates the homologous recombination (HR) DNA repair pathway. At the same time, we find that cellular response…
58	Omran Z	2020	Diabetes Metab Syndr Obes	Repurposing Disulfiram as an Anti-Obesity Drug: Treating and Preventing Obesity in High-Fat-Fed Rats	In vivo: anti-obesity effect of disulfiram in male Albino rats	x	Metabolic disease	Disulfiram significantly limited the body weight gain caused by an high-fat diet for the treated animals.
59	Peng Y	2020	Mol Pharm	Nanoscale Copper(II)-Diethyldithiocarbamate Coordination Polymer as a Drug Self-Delivery System for Highly Robust and Specific Cancer Therapy	In vitro: Characterization of nanoparticles, drug release study, cytotoxicity analysis	Nanoscale copper(II)–diethyldithiocarbamate coordination polymer and further hyaluronic acid (HA) modification	Cancer	Upon intravenous injection, the self-assembled system could passively accumulate into a tumor and elicit potent tumor growth inhibition at a dose of 1 mg/kg without any noticeable side effects.
					In vivo: female BALB/c nude mice were used to establish the MDA-MB-231 xenograft tumor model for antitumor efficacy and histological analysis
60	Potula HSK	2020	Antibiotics	Repurposing Disulfiram (Tetraethylthiuram Disulfide) as a Potential Drug Candidate against Borrelia burgdorferi In Vitro and In Vivo	In vitro: Microdilution and dark field/fluorescent methods, fluorescent microscopy	Disulfiram stock solution (50 mM) was made by dissolving in sterile 30% hydroxypropyl β-cyclodextrin	Infectious Disease	Disulfiram has excellent borreliacidal activity against both the log and stationary phase B. burgdorferi sensu stricto B31 MI. Treatment of mice with disulfiram eliminated the B. burgdorferi sensu stricto B31 MI completely from the hearts and urinary bladder by day 28 post infection.
					In vivo: Testing of drugs in immunocompetent C3H/HeN Mice
61	Ren L	2020	Theranostics	Diethyldithiocarbamate-copper nanocomplex reinforces disulfiram chemotherapeutic efficacy through light-triggered nuclear targeting	In vitro: photothermal efficacy assay, light-triggered drug release behavior, nuclear localization, DNA damage and induction of apoptosis and molecular mechanisms	Smart nanomedicines were devised through a one-step self-assembly of three functional components including a chemically stable and biocompatible phase-change material (PCM), the robust anticancer drug (diethyldithiocarbamate-Cu complex or CuET) and a near-infrared (NIR) dye (DIR), namely CuET/DIR NPs	Cancer	CuET/DIR nanomedicines revealed a pronounced capability to leash breast cancer metastases through inhibition on pithelial-mesenchymal transition.
					In vivo: biodistribution and anti-tumor effect
62	Rezaei N	2020	Cell J	Combination of Metformin and Disulfiram-Cu for Effective Radiosensitization on Glioblastoma Cells	In vitro: cytotoxicity assay, and flow cytometry, western blot, and real-time polymerase chain reaction (RT-PCR) to analyze the expression of some cell death markers such as BAX and BCL-2	x	Cancer	Synergistic application of both metformin and disulfiram with the support of irradiation can remarkably restrict the growth of the U87-MG cell line.
63	Serafin MB	2020	Braz J Pharm Sci	Synergistic effect of sertraline and disulfiram against multidrug resistant bacteria as a new alternative to drug repositioning	In vitro: minimum inhibitory concentration, the minimum bactericidal concentration and the fractional inhibitory concentration index	x	Infectious Disease	. Synergy was detected between sertraline and disulfiram against a strain of Staphylococcus aureus ATCC 25923 and a clinical isolate of S. aureus. When associated to sulfamethoxazole/trimethoprim and ciprofloxacin, sertraline and disulfiram showed eight synergistic events, which occurred against three different standard strains and two multidrug resistant clinical isolates.
64	Sun T	2020	Cell Commun Signal	Induction of immunogenic cell death in radiation-resistant breast cancer stem cells by repurposing anti-alcoholism drug disulfiram	In vitro: evaluation of treatment effectiveness	x	Cancer	Breast cancer stem cells are resistant to radiation therapy induced immunogenic cell death. However, disulfiram/Cu renders ionizing radiation-resistant breast cancer stem cells as sensitive as non-breast cancer stem cells to ionizing radiation-induced immunogenic cell death. This may due partially to disulfiram/Cu induced ROS production and IRE1α/XBP1 axis activation.
65	Tang HX	2020	J CO2 Util	Sub-micronization of disulfiram and disulfiram-copper complexes by Rapid expansion of supercritical solution toward augmented anticancer effect	In vitro: physicochemical properties, dissolution profiles, anti-proliferation studies	Sub-micronized products of disulfiram and its copper complexes are fabricated using the rapid expansion of supercritical solutions (RESS) process. Further, the suspension ability of these complexes is improved by coating with polyvinylpyrrolidone (PVP) and methoxy b-poly(L-lactide) 2000- poly(ethylene glycol) 2000 (mPLLA-PEG) solution using the RESS-based processes that with the different receivi…	Cancer	The RESS-enhanced dissolution rate of disulfiram and the synergistic effect of the metal species in complex significantly amplified the antitumor efficacy of disulfiram.
66	Xu Y	2020	Biomed Pharmacother	Disulfiram/copper markedly induced myeloma cell apoptosis through activation of JNK and intrinsic and extrinsic apoptosis pathways	In vitro: cytotoxicity assays and mechanism studies	x	Cancer	Disulfiram/Cu disrupted mitochondrial membrane integrity and cleaved caspase-8 in myeloma cells, respectively, suggesting that it induced activation of extrinsic and intrinsic apoptosis pathways.Disulfiram/Cu induced caspase-3 activation was partly blocked by Z-VAD-FMK (zVAD), a pan-caspase inhibitor, indicating at caspase-dependent and -independent paths involved in disulfiram/Cu induced myeloma…
					In vivo: anti-myeloma activity
67	Yoshino H	2020	PLoS One	Targeting NPL4 via drug repositioning using disulfiram for the treatment of clear cell renal cell carcinoma	In vitro: cytotoxicity assays and mechanism studies	x	Cancer	Disulfiram and NPL4 siRNA inhibited clear cell renal cell carcinoma cell proliferation in vitro, and disulfiram inhibited clear cell renal cell carcinoma tumor growth in a xenograft model. Synergistic antiproliferative effects were observed for combination treatment with disulfiram and sunitinib in vitro and in vivo.
					In vivo: efficacy studies
68	Zhang J	2020	J Int Med Res	The anti-alcohol dependency drug disulfiram inhibits the viability and progression of gastric cancer cells by regulating the Wnt and NF-κB pathways	In vitro: effects of disulfiram on gastric cancer and its underlying mechanisms of action	x	Cancer	Disulfiram significantly inhibited the proliferation, migration, and invasion of gastric cancer cells and decreased PCNA and MMP-2 levels. Disulfiram-treated MKN-45 and SGC-7901 cells showed reduced expression of Wnt, β-catenin, and NF-κB
69	Al-Khafaji	2020	J Biomol Struct Dyn	Using integrated computational approaches to identify safe and rapid treatment for SARS-CoV-2	In silico: covalent docking screening	x	Infectious Disease	The covalent docking showed that saquinavir, ritonavir, remdesivir, delavirdine, cefuroxime axetil, oseltamivir and prevacid have the highest binding energies, whereas disulfiram presented low bindig energy.
70	Bai MY	2021	Pharmaceutics	Plate-like Alginate Microparticles with Disulfiram-SPIO-Coencapsulation: An In Vivo Study for Combined Therapy on Ovarian Cancer	In vitro: formulation characterization, drug release, cytotoxicity assays	Alginate (ALG) microparticles loaded with disulfiram and superparamagnetic iron oxide (cross-linking disulfiram/SPIO/ALG MPs)	Cancer	The drug-encapsulating alginate microparticles were prepared using an electrospray system and then cross-linked with calcium chloride ions. The drug-encapsulation efficiency of the microparticles reached 98%, and the suppression of tumor growth for the free-form disulfiram-treated group and disulfiram/SPIO/ALG MPs-treated group were 48.2% and 55.9% of tumor volume reduction, respectively, compare…
					In vivo: treatment efficacy evaluation
71	Behera SK	2021	Indian J Med Res	Drug repurposing for identification of potential inhibitors against SARS-CoV-2 spike receptor-binding domain: An in silico approach	In silico: molecular docking screening	x	Infectious Disease	Simeprevir was identified as the potential antiviral drug based on the in silico findings in comparison to remdesivir, favipiravir and other 53 drugs, including disulfiram.
72	Biering SB	2021	ACS Infect Dis	Screening a Library of FDA-Approved and Bioactive Compounds for Antiviral Activity against SARS-CoV-2	In vitro: antiviral activity studies across multiple orthogonal assays	x	Infectious Disease	Disulfiram has been reported to inhibit the function of diverse targets, it may act nonspecifically as a promiscuous inhibitor of SARS-CoV-2 proteins. Disulfiram has been reported to lose activity in the presence of reducing agents, this presents a potential confounding factor for clinical translation
73	Chen SY	2021	Int J Mol Sci	Differential Cytotoxicity Mechanisms of Copper Complexed with Disulfiram in Oral Cancer Cells	In vitro: cytotoxicity assays and mechanism studies	x	Cancer	Exposure to CuCl2 or CuCl slightly but concentration-dependently decreased cell viability, while disulfiram-Cu+/Cu2+ induced cell death in oral epidermoid carcinoma meng-1 (OECM-1), but not human gingival epithelial Smulow-Glickman (SG) cells. Disulfiram-Cu+/Cu2+ also increased the subG1 population and decreased the G1, S, and G2/M populations in OECM-1 cells, but not SG cells, and suppressed cel…
74	de Corde-Skurska A	2021	Int J Mol Sci	Disulfiram Abrogates Morphine Tolerance-A Possible Role of µ-Opioid Receptor-Related G-Protein Activation in the Striatum	In vivo: Wistar rats were exposed to acute and chronic disulfiram and morphine cotreatment	x	Other (pain management)	This study describe the possible mechanism contributing to the maintenance of morphine antinociception by low-dose disulfiram. The presented research is a first but significant step towards considering low-dose disulfiram as a possible adjunct agent for opioid pain management.
75	Gao X	2021	Acta Pharm Sin B	Crystal structure of SARS-CoV-2 papain-like protease	In vitro: proteinase assay	x	Infectious Disease	To expedite the development of COVID-19 therapeutics, the study evaluated the potency of several approved or preclinical drugs, including disulfiram, on SARS-CoV-2 PLpro activity using the fluorogenic peptide-based protease assay. The results obtained contradict with several other published studies which demonstrated that disulfiram inhibited the protease activity of MERS-CoV and SARS-CoV PLpro i…
76	Guo W	2021	J Biochem	The disulfiram/copper complex induces apoptosis and inhibits tumour growth in human osteosarcoma by activating the ROS/JNK signalling pathway	In vitro: cell viability, colony formation assay, cell cycle, apoptosis, ROS assessment, flow cytometry, immunofluorescence methods	x	Cancer	This study evaluated the toxicity of the disulfiram/copper (DSF/Cu) complex to human osteosarcoma (OS) both in vitro and in vivo. DSF/Cu may mainly inhibit OS by inducing apoptosis by activating the ROS/JNK pathway. DSF/Cu also inhibited OS growth in a xenograft model with low levels of organ-related toxicities.
					In vivo: efficacy evaluation in male BALB/c-nu mice injected with 143B OS cell line
77	Halatsch ME	2021	Pharmaceuticals	In Vitro and Clinical Compassionate Use Experiences with the Drug-Repurposing Approach CUSP9v3 in Glioblastoma	In vitro: cell viability, cell migration, spheroid assay	x	Cancer	CUSP9v3 displays a strong anti-proliferative and anti-migratory activity in vitro and seems to be safe to apply to patients.
					In vivo: eight patients with heavily pre-treated recurrent glioblastoma received the CUSP9v3 regime			NCT02770378
78	Halatsch ME	2021	Neurooncol Adv	A phase Ib/IIa trial of 9 repurposed drugs combined with temozolomide for the treatment of recurrent glioblastoma: CUSP9v3	In vivo: clinical trial: 10 adults with histologically confirmed GBM and recurrent or progressive disease were included.	x	Cancer	CUSP9v3 can be safely administered in patients with recurrent GBM under careful monitoring.
								NCT02770378
79	Hao Y	2021	Front Genet	Transcriptomic Signatures and Functional Network Analysis of Chronic Rhinosinusitis With Nasal Polyps	In silico: Connectivity Map (CMap) database, an online program for predicting potential drugs that may affect the biological status encoded by specific gene expression markers was employed	x	Inflammatory Diseases	Repurposing drug candidates (incliding disulfiram) for chronic rhinosinusitis with nasal polyps treatment were identified from the Connectivity Map (CMap) database
80	Kadioglu O	2021	Comput Biol Med	Identification of novel compounds against three targets of SARS CoV-2 coronavirus by combined virtual screening and supervised machine learning.	In silico: virtual drug screening, molecular docking and supervised machine learning algorithms	x	Infectious Disease	The candidate compounds identified, including disulfiram, may help to speed up the drug development against SARS-CoV-2.
81	Kuzikov M	2021	ACS Pharmacol Transl Sci	Identification of Inhibitors of SARS-CoV-2 3CL-Pro Enzymatic Activity Using a Small Molecule in Vitro Repurposing Screen	In silico: drug screening	x	Infectious Disease	The study reconfirmed the activity of published inhibitors, including ebselen, disulfiram, and baicalein, etc., which gave IC50 values between 20 and 220 nM.
					In vitro: anticytopathic effect in a Vero-E6 cell line
82	Lenin S	2021	Int J Mol Sci	A Drug Screening Pipeline Using 2D and 3D Patient-Derived In Vitro Models for Pre-Clinical Analysis of Therapy Response in Glioblastoma	In vitro: drug efficacy screening in patient-derived glioma stem cells in two dimensional (2D) cultures and patient-derived three dimensional (3D) glioblastoma explant organoids (GBOs	x	Cancer	Temozolomid+radiation treatment followed by Disulfiram was more effective at reducing G18-T cell viability in 2D cultures than temozolomid+radiation or drugs alone. In contrast, analysis of matched GBOs suggested that GBOs were not affected by the first treatment of temozolomid+radiation and, unlike the 2D cultures, the treatment with disulfiram was not effective in Stupp resistant GBOs.
83	Li Z	2021	Biol Pharm Bull	Disulfiram Synergizes with SRC Inhibitors to Suppress the Growth of Pancreatic Ductal Adenocarcinoma Cells in Vitro and in Vivo	In vitro: evaluation of efficacy and mechanism	x	Cancer	Disulfiram significantly inhibited cell proliferation and induced cell apoptosis by increasing the cleavage of poly ADP ribose polymerase (PARP), downregulating Bcl-2 and upregulating p27 in concentration- and time-dependent manners. Disulfiram exhibited a synergistic effect, as analyzed by drug coefficient interactions, with either PP2, or dasatinib, or SRC depletion in suppressing pancreatic du…
					In vivo: efficacy in xenograft model
84	Lin HC	2021	Int J Biol Macromol	Disulfiram and 6-Thioguanine synergistically inhibit the enzymatic activities of USP2 and USP21	In vitro: evaluation of efficacy and mechanism	x	Cancer	Disulfiram functions as a competitive inhibitor for both USP2 and USP21, two tumor-related deubiquitinases. Kinetic analyses revealed that disulfiram and 6-thioguanine exhibited a slow-binding mechanism, moderate inhibitory parameters, and a synergistically inhibitory effect on USP2 and USP21, suggesting the potential combinatory use of these two drugs for USPs-related tumors.
85	Liu F	2021	FASEB J	High-throughput tandem-microwell assay for ammonia repositions FDA-Approved drugs to inhibit Helicobacter pylori urease	In vitro: High-throughput screen	x	Infectious Disease	The study identifies few drugs, that is, panobinostat, dacinostat, ebselen, captan, and disulfiram, to potently inhibit the activity of ureases from bacterial or plant species. These inhibitors suppress the activity of urease via substrate-competitive or covalent-allosteric mechanism, but all except captan prevent the antibiotic-resistant H. pylori strain from killing human gastric cells, with a …
86	Medina PM	2021	Transl Oncol	Revealing the anticancer potential of candidate drugs in vivo using Caenorhabditis elegans mutant strains	In vivo: anticancer potential in Caenorhabditis elegans mutant strains	x	Cancer
								Itraconazole, disulfiram, etodolac, and ouabain have anticancer potential that can specifically target the Wnt, Notch, and RAS-ERK signaling pathways.
87	Meier S	2021	Cell Death Dis	Alcohol-abuse drug disulfiram targets pediatric glioma via MLL degradation	In vitro: evaluation of efficacy and mechanism	x	Cancer	Disulfiram efficiently kills pediatric glioma cell lines as well as patient-derived glioma stem cells, inducing the degradation of the oncoprotein MLL. Disulfiram treatment and MLL downregulation induce similar responses at the level of histone modifications and gene expression, further strengthening that MLL is a key target of the drug and explaining its anti-oncogenic properties.
88	Morgen M	2021	Chemistry	Inclusion Complexes of Gold(I)-Dithiocarbamates with β-Cyclodextrin: A Journey from Drug Repurposing towards Drug Discovery	In vitro: drug formulation, characterization and efficacy assessment	Disulfiram and aurothiomalate react to produce a gold(I)‐dithiocarbamate complex, hydroxy‐substituted derivatives of this complex form inclusion complexes with β‐cyclodextrin in a rare “tail‐to‐tail” arrangement	Cancer	Disulfiram and aurothiomalate, when combined in the presence of β‐cyclodextrins, are selectively cytotoxic against a collection of cancer cell lines and show no cross‐resistance in therapy‐surviving HT‐29 cells.
89	Nasrollahzadeh A	2021	Biochim Biophys Acta Mol Cell Res	Anti-proliferative activity of disulfiram through regulation of the AKT-FOXO axis: A proteomic study of molecular targets	In vitro: evaluation of efficacy and mechanism	x	Cancer	Disulfiram inhibits proliferation of cancer cells by inducing reactive oxygen species (ROS) production, a G1 cell cycle arrest and autophagy. Moreover, disulfiram triggers apoptosis via suppression of the anti-apoptotic protein survivin. Disulfiram induces antitumor effects via blockade of AKT phosphorylation, and increases the mRNA levels of FOXO1, FOXO3, FOXO4 and their key target genes.
90	Ou AT	2021	Acta Pharmacol Sin	Disulfiram-loaded lactoferrin nanoparticles for treating inflammatory diseases	In vitro: drug formulation, characterization and efficacy assessment	Disulfiram-loaded lactoferrin nanoparticles	Inflammatory Diseases	Treatment with disulfiram-loaded lactoferrin nanoparticles showed remarkable therapeutic effects on lipopolysaccharide (LPS)-induced sepsis, and contribute to efficiently suppressing macrophage-mediated inflammatory responses and ameliorating the complications caused by sepsis and ulcerative colitis.
					In vivo: treatment efficacy evaluation in a murine colitis model
91	Pasquereau S	2021	Viruses	Resveratrol Inhibits HCoV-229E and SARS-CoV-2 Coronavirus Replication In Vitro	In vitro: efficacy assessment	x	Infectious Disease	Seven compounds for their ability to reduce replication of human coronavirus (HCoV)-229E were tested, and four of them, namely rapamycin, disulfiram, loperamide and valproic acid, were highly cytotoxic and did not warrant further testing
92	Ren X	2021	Redox Biol	Overcoming the compensatory elevation of NRF2 renders hepatocellular carcinoma cells more vulnerable to disulfiram/copper-induced ferroptosis	In vitro: evaluation of efficacy and mechanism	x	Cancer	Disulfiram/Cu in combination with nuclear factor erythroid 2-related factor 2 (NRF2) inhibition may provide a promising synergistic strategy to overcome drug resistance and enhance tumor therapy, as it targets ferroptotic cell death and inhibits the protective anti-oxidative stress response in hepatocellular carcinoma cells.
					In vivo: treatment efficacy evaluation
93	Rudresha GV	2021	PLoS Negl Trop Dis	Echis carinatus snake venom metalloprotease-induced toxicities in mice: Therapeutic intervention by a repurposed drug, Tetraethyl thiuram disulfide (Disulfiram)	In vitro: poteolytic activity, extracellular matrix protein degradation and hemorrhage, neutrophil extracellular traps formation and activation of intracellular signaling in human neutrophils	x	Other (snake venom toxicities)	Disulfiram antagonizes the activity of snake venom metalloproteases-mediated extracellular matrix protein degradation in vitro and skin hemorrhage in mice.
					In vivo: mice footpad tissue necrosis, lethality and systemic hemorrhage
94	Tang C	2021	Drug Metab Dispos	Dual Action of Acidic Microenvironment on the Enrichment of the Active Metabolite of Disulfiram in Tumor Tissues.	In vitro: evaluation of efficacy and mechanism	x	Cancer	The antitumor activity of disulfiram is related to the formation of a copper(II) diethyldithiocarbamate (CuET) of its reducing metabolite dithiocarb with copper(II) ion, which is preferentially distributed in tumor tissues. The acidic microenvironment, a common feature of many solid tumor tissues, could promote intracellular CuET accumulation through dual action without changing CuET uptake. On t…
					In vivo: cancer xenograft models constructed by hCTR1-MDA-MB-231 cells
95	Taranta A	2021	Cells	Benefits and Toxicity of Disulfiram in Preclinical Models of Nephropathic Cystinosis	In vitro: evaluation of cystine depleting and anti-apoptotic properties	x	Metabolic Disorder	The cystine depleting and anti-apoptotic properties of disulfiram were confirmed by secondary in vitro assays and after treating Ctns-/- mice with 200 mg/kg/day of disulfiram for 3 months. Disulfiram toxicity was significantly more pronounced in Ctns-/- mice and zebrafish compared to wild-type animals, suggesting higher cell toxicity of disulfiram in cystinotic cells.
					In vivo: treatment efficacy in mice and zebrafish
96	Wang Z	2021	Oral Dis	Repurposing disulfiram to induce OSCC cell death by cristae dysfunction promoted autophagy	In vitro: evaluation of efficacy and mechanism of disulfiram in oral squamous cell carcinoma using a 3D culture model and a PDX model	x	Cancer	Disulfiram can induce excessive autophagy in oral squamous cell carcinoma cells as a result of OXPHOS deficiency. Disulfiram targets mitochondrial inner membrane protein OPA1 to disturb the energy supply, triggering excessive autophagy, and cell death in oral squamous cell carcinoma.
97	Xu L	2021	Biophys Chem	A computational evaluation of targeted oxidation strategy (TOS) for potential inhibition of SARS-CoV-2 by disulfiram and analogues	In silico: computational evaluation	x	Infectious Disease	The encouraging cell-level anti-SARS-CoV-2 activity of disulfiram suggests the potential of using targeted oxidation strategy II in inhibition of coronaviruses.
98	Zha J	2021	Eur J Pharmacol	Disulfiram/copper shows potent cytotoxic effects on myelodysplastic syndromes via inducing Bip-mediated apoptosis and suppressing autophagy	In vitro: evaluation of efficacy and mechanism	x	Cancer	The monotherapy with disulfiram showed mild cytotoxic effects on myelodysplastic syndromes preclinical models. However, the anti-tumor activity of disulfiram was significantly enhanced in the presence of Cu in myelodysplastic syndromes in vitro and in vivo with minimal safety profiles. The anti-myelodysplastic syndrome effectiveness of disulfiram/Cu was potentially associated with activation of t…
					In vivo: treatment efficacy evaluation
99	Zhao P	2021	J Control Release	Biomimetic codelivery overcomes osimertinib-resistant NSCLC and brain metastasis via macrophage-mediated innate immunity	In vitro: drug formulation and characterization, evaluation of efficacy and mechanism	T12 peptide-modified albumin nanoparticles coloaded with regorafenib and disulfiram/copper ion chelate	Cancer	The T12 peptide-modified albumin nanoparticles coloaded with regorafenib and disulfiram/copper ion chelate repolarized the tumor-promoting CD206hi TGF-β1+ MΦ via inhibition of FROUNT and thus remodeled tumor immune microenvironment.
					In vivo: nanoparticle distribution and treatment efficacy evaluation
100	Zirjacks L	2021	Biomolecules	Repurposing Disulfiram for Targeting of Glioblastoma Stem Cells: An In Vitro Study	In vitro: evaluation of efficacy and mechanism in patient-derived glioblastoma stem cell (GSC) culture	x	Cancer	Didulfiram targets GSCs independent of ALDH1A3 expression, suggesting a therapeutic efficacy also in glioblastomas with low mesenchymal GSC populations. As temozolomide somehow antagonized the disulfiram effects, strategies for future combination of disulfiram with the adjuvant standard therapy (fractionated radiotherapy and concomitant temozolomide chemotherapy followed by temozolomide maintenan…
101	Al-Mustanjid M	2022	Inform Med Unlocked	Systems biology models to identify the influence of SARS-CoV-2 infections to the progression of human autoimmune diseases	In silico: computational analysis	x	Infectious Disease	Amlodipine besylate, vorinostat, methylprednisolone, and disulfiram have been identified as a common ground between SARS-CoV-2 and autoimmune diseases from drug repurposing investigation which will stimulate the optimal selection of medications in the battle against this ongoing pandemic triggered by COVID-19
102	Alegría-Arcos M	2022	Front Pharmacol	Network pharmacology reveals multitarget mechanism of action of drugs to be repurposed for COVID-19	In silico: computational data analysis	x	Infectious Disease	As a result of the analysis of the SARS-CoV-2-human interactome, the study identified some old drugs, such as disulfiram, auranofin, gefitinib, suloctidil, and bromhexine as potential therapies for the treatment of COVID-19 deciphering their potential complex mechanism of action.
103	Almeida-Silva J	2022	Front Cell Infect Microbiol	The repositioned drugs disulfiram/diethyldithiocarbamate combined to benznidazole: Searching for Chagas disease selective therapy, preventing toxicity and drug resistance	In vitro: evaluation of trypanocidal activity and cytotoxicity	x	Infectious Disease	The cytoprotective capacity of disulfiram/diethyldithiocarbamate as well as the resistance reversion potential, was demonstrated by this study, suggesting, that a combination may be safe and effective, even in refractory C Chagas disease cases.
					In vivo: evaluation of combinational treatment efficacy and toxicity
104	Beard DK	2022	Acta Crystallogr F Struct Biol Commun	Crystal structure of betaine aldehyde dehydrogenase from Burkholderia pseudomallei	In vitro: structural comparison	x	Infectious Disease	Preliminary studies suggest that disulfiram could be repurposed as a lead compound for melioidosis.
105	Buchtova T	2022	Mol Oncol	Cannabidiol-induced activation of the metallothionein pathway impedes anticancer effects of disulfiram and its metabolite CuET	In vitro: high‐throughput screening and automated microscopy	x	Cancer	Cannabidiol, an abundant component of the marijuana plant used by cancer patients to mitigate side effects of chemotherapy, was identified as a likely cause of resistance to disulfiram. Insufficiency of metallothioneins sensitizes cancer cells toward bis‐diethyldithiocarbamate‐copper complex, suggesting a potential predictive biomarker for disulfiram repurposing in oncology.
106	Chen HF	2022	Am J Cancer Res	Disulfiram blocked cell entry of SARS-CoV-2 via inhibiting the interaction of spike protein and ACE2	In silico: molecular docking	x	Infectious Disease	Disulfiram has the capability to block viral entry activity of different SARS-CoV-2 variants. Disulfiram interrupt viral spike protein binding with its receptor ACE2.
					In vitro: molecular and cellular biology assays
					In vivo: anti-viral entry activity of disulfiram
107	Chroma K	2022	Cell Death Dis	A drug repurposing strategy for overcoming human multiple myeloma resistance to standard-of-care treatment	In vitro: cytotoxicity experiments on myeloma and normal blood cells obtained from fresh patient biopsies including newly diagnosed as well as relapsed and treatment-resistant multiple myeloma	x	Cancer	Disulfiram repurposing particularly if combined with copper supplementation may offer a promising and readily available treatment option for patients suffering from relapsed and/or therapy-resistant multiple myeloma.
108	Cui J	2022	Biomater Adv	Folic acid-modified disulfiram/Zn-IRMOF3 nanoparticles for oral cancer therapy by inhibiting ALDH1A1+ cancer stem cells	In vitro: drug formulation and characterization, evaluation of efficacy	Folic acid-modified disulfiram/Zn-IRMOF3 nanoparticles	Cancer	The nanoscale folic acid-modified disulfiram/Zn-IRMOF3 exhibited a high loading capacity, good biocompatibility and strong cell uptake capacity, which could provide metal ions, target tumor tissues and inhibit ALDH1+ cancer stem cells. In vivo experiments showed that folic acid-modified disulfiram/Zn-IRMOF3 could significantly inhibit the growth of cancer stem cells and tumors, with no significan…
					In vivo: nanoparticle treatment efficacy evaluation
109	Dennison JL	2022	Cancers	Functional Drug Screening of Small Molecule Inhibitors of Epigenetic Modifiers in Refractory AML Patients	In silico and ex vivo: drug screening	x	Cancer	Disulfiram was included in the unbiased drug screen of a variety of epigenetic compounds, with some showing effective responses in all or most patient samples.
110	Durdagi S	2022	Mol Inform	Screening of Clinically Approved and Investigation Drugs as Potential Inhibitors of SARS-CoV-2: A Combined in silico and in vitro Study	In silico and in vitro:drug screening	x	Infectious Disease	Disulfiram was included in the drug screen.
111	Geng Y	2022	Biomater Sci	Copper (α)/ cis -platinum-loaded nanogels as an adjuvant potentiate disulfiram's antitumor efficacy	In vitro: nanogel formulation and characterization, evaluation of efficacy	Nanogels that complex copper ions or cis-platinum (CDDP) for tumor metal delivery to potentiate disulfiram's antitumor efficacy	Cancer	Separately administered disulfiram could sequester the metal ions from the nanogels and form highly cytotoxic complexes with potent in vitro and in vivo anticancer activity.
					In vivo: treatment efficacy evaluation
112	Jin R	2022	J Appl Polym Sci	Self‑assembled nanoprodrugs from reducible dextran‑diethyldithiocarbamate conjugates for robust tumor‑targeted chemotherapy	In vitro: self‑assembled nanoprodrug characterization, cytotoxicity in CT‑26 cells	Folate‑decorated dextran prodrug (FADP) conjugate based on disulfiram	Cancer	The dextran prodrugs self-assemble into nanoprodrugs under physiological conditions and reveal a few favorable features such as a high drug loading content, neutral surface charge, small size, and active drug release in an intracellular reductive environment. This work highlights a high potential of disulfiram-based dextran prodrugs for cancer chemotherapy.
					In vivo: treatment evaluation in CT‑26 tumor xenografted Balb/c mouse model
113	Kast RE	2022	Cancers	MDACT: A New Principle of Adjunctive Cancer Treatment Using Combinations of Multiple Repurposed Drugs, with an Example Regimen.	Combinational treatment approach presentation based on previous in vitro and in vivo results	x	Cancer	MDACT regimen uses six repurposed drugs-celecoxib, dapsone, disulfiram, itraconazole, pyrimethamine, and telmisartan-to interfere with growth-driving elements common to cholangiocarcinoma, colon adenocarcinoma, glioblastoma, and non-small-cell lung cancer.
114	Lajarin-Reinares M	2022	Antibiotics	Repurposing Disulfiram as an Antimicrobial Agent in Topical Infections	In vitro: Microdilution susceptibility testing, cytotoxicity and micro-array analyses	x	Infectious Disease	Disulfiram has the potential to be repurposed as an effective antibiotic to treat superficial human skin infections.
115	Lastakchi S	2022	Cancers	A Potential New Treatment for High-Grade Glioma: A Study Assessing Repurposed Drug Combinations against Patient-Derived High-Grade Glioma Cells	In vitro: drug combination treatment evaluation in patient-derived tumour cells	x	Cancer	Combination 1 consisted of irinotecan, pitavistatin, disulfiram and copper gluconate stopped tumour growth, while temozolomide was unable to stop tumour growth over the 14-day assay.
116	Lei Y	2022	Nat Commun	Disulfiram ameliorates nonalcoholic steatohepatitis by modulating the gut microbiota and bile acid metabolism	In vivo: efficacy evaluation in a self-controlled clinical trial (ChiCTR2100048035) and in mice	x	Inflammatory Diseases	Disulfiram reduces Clostridium-mediated 7α-dehydroxylation activity to suppress secondary bile acid biosynthesis, which in turn activates hepatic farnesoid X receptor signaling to ameliorate nonalcoholic steatohepatitis.
117	Li Q	2022	Biomaterials	Disulfiram loaded calcium phosphate nanoparticles for enhanced cancer immunotherapy	In vitro: nanoparticle formulation and characterization, evaluation of efficacy	pH-responsive lipid-coated calcium phosphate nanoparticles co-loaded with Cu2+ and disulfiram	Cancer	Disulfiram as a new immunogenic cell death inducer with nano-formulation, achieved improved synergetic tumor-responsive therapy with low side effects.
					In vivo: pharmacokinetics and treatment efficacy evaluation
118	Lin H	2022	Cancer Chemother Pharmacol	Disulfiram enhances chemotherapeutic effects of doxorubicin liposomes against human hepatocellular carcinoma via activating ROS-induced cell stress response pathways	In vitro: liposome formulation and characterization, evaluation of efficacy, gene expression profiling	Liposomes	Cancer	Tumor-targeting liposomes were prepared for the delivery of disulfiram and doxorubicin. Possible anti-tumor mechanisms of disulfiram involves ROS production, cellular components destruction, cell stress, check point regulation, and immunoregulation, etc. Disulfiram also possesses great potential to be a protein polyubiquitination and MDM4 targeting compound.
					In vivo: treatment efficacy evaluation
119	Liu A	2022	Hum Mol Genet	Identifying candidate genes and drug targets for Alzheimer's disease by an integrative network approach using genetic and brain region-specific proteomic data	Ex vivo: network-based tool uing genetic and brain region-specific proteomic data	x	Cognitive diseases/ Alzheimer's disease	Disulfiram was identified as a potential repurposing drug for Alzheimer's disease.
120	Liu H	2022	Int J Pharm	Sphingomyelin-based PEGylation Cu (DDC)2 liposomes prepared via the dual function of Cu2+ for cancer therapy: Facilitating DDC loading and exerting synergistic antitumor effects	In vitro: liposome formulation and characterization, evaluation of efficacy	PEGylated liposome system using sphingomyelin to deliver copper(II) diethyldithiocarbamate	Cancer	Sphingomyelin-based PEGylate liposomes as carriers are a promising drug delivery system to realize the potential therapeutic advantages of copper(II) diethyldithiocarbamate, thus providing novel approaches to repurpose disulfiram and Cu for cancer therapy.
					In vivo: pharmacokinetics and treatment efficacy evaluation
121	Liu JP	2022	ACS Chem Biol	A Class of Disulfide Compounds Suppresses Ferroptosis by Stabilizing GPX4	In vitro: evaluation of mechanism action and efficacy	x	Other (Neurodegenerative diseases, acute tissue failure, and cancer)	The study describes a new class of disulfide compounds, including the drug disulfiram, that prevent a specific cell death called ferroptosis by stabilizing the key protective enzyme, GPX4 (Glutathione Peroxidase 4).
					In vivo: treatment efficacy evaluation
122	Ma C	2022	Acta Pharm Sin B	Validation and invalidation of SARS-CoV-2 main protease inhibitors using the Flip-GFP and Protease-Glo luciferase assays	In vitro: evaluation of mechanism action and efficacy	x	Infectious Disease	The majority of the SARS-CoV-2 main protease (Mpro) inhibitors identified from drug repurposing including ebselen, carmofur, disulfiram, and shikonin are promiscuous cysteine inhibitors that are not specific to Mpro, while chloroquine, oxytetracycline, montelukast, candesartan, and dipyridamole do not inhibit Mpro
123	Mandell JB	2022	Sarcoma	ALDH1A1 Gene Expression and Cellular Copper Levels between Low and Highly Metastatic Osteosarcoma Provide a Case for Novel Repurposing with Disulfiram and Copper	In vitro: evaluation of mechanism and efficacy	x	Cancer	ALDH gene expression and Cu concentration are directly and inversely related to osteosarcoma metastatic behavior, respectively. The feasibility and rationale of combination therapy with doxorubicin, disulfiram, and Cu have been demonstrated in human OS cells as the only in vitro treatment we evaluated that durably eliminated OS cells with high metastatic potential.
					In vivo: determination of serum Cu concentration
124	Mego M	2022	Invest New Drugs	Phase II study of Disulfiram and Cisplatin in Refractory Germ Cell Tumors. The GCT-SK-006 phase II trial	In vivo: clinical trial	x	Cancer	NCT03950830
								This study failed to achieve its primary endpoint and the presented data suggest limited efficacy of disulfiram in restoring sensitivity to cisplatin in multiple relapsed/refractory germ cell tumors.
125	O’Connor GM	2022	BioMedInformatics	Patient-Level Omics Data Analysis Identifies Gene-Specific Survival Associations for a PD-1/PD-L1 Network in Pleural Mesothelioma	In silico: network analysis to assess the role of the PDCD1/CD274 and to identify repurposed drugs in mesothelioma	x	Cancer	The demonstrated efficacy of disulfiram validates the method used to identify the drugs.
126	Serafin MB	2022	Curr Microbiol	Repositioning of Disulfiram in Association with Vancomycin Against Enterococcus spp. MDR and XDR	In vitro: antibacterial activity, cytotoxicity of drug combinations assessment	x	Infectious Disease	Disulfiram may be promising in the treatment of infections caused by vancomycin-resistant enterococci, since it was able to potentiate the activity of vancomycin against the strains, being able to act as an adjuvant in cases of serious infections caused by Enterococcus.
127	Sharma I	2022	Antimicrob Agents Chemother	Disulfiram Is Effective against Cyst Stages of Entamoeba histolytica Parasite	In vitro: viability assay	x	Infectious Disease	Zinc ditiocarb (ZnDTC), a main metabolite of the FDA-approved drug disulfiram, was recently shown to be highly effective against the invasive trophozoite stage. The prodrug disulfiram did not demonstrate direct cysticidal activity.
128	Tan H	2022	Med Chem Res	Invalidation of dieckol and 1,2,3,4,6-pentagalloylglucose (PGG) as SARS-CoV-2 main protease inhibitors and the discovery of PGG as a papain-like protease inhibitor	In vitro: enzymatic assay	x	Infectious Disease	The study highlights that previously reported promiscuous cysteine modifiers ebselen, disulfiram, carmofur, PX12, and tideglusib are not PLpro inhibitors, despite the claim from several publications that they act as PLpro inhibitors.
129	Wang Q	2022	EMBO J	Disulfiram bolsters T-cell anti-tumor immunity through direct activation of LCK-mediated TCR signaling	In vitro: evaluation of efficacy and mechanism	x	Cancer	Disulfiram directly activates lymphocyte-specific protein tyrosine kinase (LCK) -mediated T-cell antigen receptor (TCR) signaling to induce strong anti-tumor immunity, providing novel molecular insights into the therapeutic effect of disulfiram on cancer.
					In vivo: drug combination (disulfiram and anti‐PD‐1) treatment efficacy evaluation
130	Wei S	2022	Int Immunopharmacol	Disulfiram inhibits oxidative stress and NLRP3 inflammasome activation to prevent LPS-induced cardiac injury	In vivo: treatment efficacy evaluation, echocardiographic assessment	x	Inflammatory diseases	The study presents the protective role of disulfiram in lipopolysaccharide -induced cardiac injury, and the mechanism involved the inhibition on the oxidative stress and NLRP3 inflammasome activation.
					Ex vivo: serum biochemical parameter analysis, histopathology, immunohistochemistry
131	Zhang G	2022	Front Oncol	Improving the Therapeutic Efficacy of Sorafenib for Hepatocellular Carcinoma by Repurposing Disulfiram	In vitro: evaluation of efficacy and mechanism	x	Cancer	Compared with sorafenib alone, disulfiram/Cu + sorafenib synergistically inhibited proliferation of all hepatocellular carcinoma cell lines. The combination of disulfiram/Cu (formed with endogenous Cu2+) and sorafenib was significantly more effective than sorafenib alone in inhibiting the growth of orthotopic hepatocellular carcinoma xenografts in mice.
					In vivo: combination (disulfiram/Cu + sorafenib) treatment efficacy evaluation
132	Zhang H	2022	Nanotoday	Boost therapy of hepatocellular carcinoma by amplifying vicious cycle between mitochondrial oxidative stress and endoplasmic reticulum stress via biodegradable ultrasmall nanoparticles and old drug	In vitro: evaluation of efficacy and mechanism	Biodegradable ultrasmall Cu2-xSe nanoparticles	Cancer	Thereleased copper ions from the nanoparticles can react with disulfiram to in situ form active drug bis (N,N-diethyldithiocanbamate)-copper to significantly suppress the growth of hepatocellular carcinoma and exhibit excellent anti-tumor effect. The study presents the novel anti-tumor mechanism of the formed bis (N,N-diethyldithiocanbamate)-copper complex, which can immobilize nuclear protein lo…
133	Zhang H	2022	J Colloid Interface Sci	Disulfiram-loaded metal organic framework for precision cancer treatment via ultrasensitive tumor microenvironment-responsive copper chelation and radical generation	In vitro: drug formulation and characterization, evaluation of efficacy and mechanism in 2D and 3D models	Disulfiram (DSF)-loaded, Cu-doped zeolite imidazolate frameworks-8 (DSF-Cu/ZIF-8) nanoparticle followed by PEGylation (PEG-DSF-Cu/ZIF-8)	Cancer	This proof-of-concept work provides a nanoparticle-based drug repurposing strategy by developing a tumor-sensitive anti-cancer agent for low-toxic and efficacious cancer therapy.
134	Zhang Y	2022	Langmuir	Smart Tumor Microenvironment-Responsive Nano-Prodrug for Disulfiram Toxification In Situ5and the Exploration of Lethal Mechanisms in Cells	In vitro: drug formulation and characterization, evaluation of efficacy and mechanism	Smart nanosystem of disulfiram by coating on with tannic acid (TA) and Cu2+ network, forming in situ formed bis (N,N-diethyldithiocanbamate)-copper complex	Cancer	The study presents a smart nano-prodrug that responds to the tumor microenvironment by enabling in situ toxification of disulfiram through chelation with Cu²⁺, alongside investigations into its lethal cellular mechanisms.
135	Ardad RM	2023	Drug Dev Ind Pharm	Concurrent oral delivery of non-oncology drugs through solid self-emulsifying system for repurposing in hepatocellular carcinoma	In vitro: drug formulation and characterization, evaluation of anticancer efficacy of drugs and their combinations	Oral solid self-emulsifying drug delivery system	Cancer	The developed solid self-emulsifying drug delivery system containing non-oncology drug combination, including disulfiram, alone and in combination with docetaxel could be a promising alternative to toxic chemotherapeutics for the effective oral treatment of hepatic cancer.
136	Beaudry A	2023	Sci Rep	Repurposing disulfiram, an alcohol-abuse drug, in neuroblastoma causes KAT2A downregulation and in vivo activity with a water/oil emulsion	In vitro: drug formulation and characterization, evaluation of anticancer efficacy and mechanism	Disulfiram-loaded emulsion	Cancer	The study identifies lysine acetyltransferase 2A (KAT2A) as a novel target of disulfiram, which directly impacts neuroblastoma epigenetics and is a promising candidate for repurposing to treat pediatric neuroblastoma.
					In vivo: treatment efficacy evaluation
137	Beutler M	2023	Eur J Med Chem	Identification and characterisation of the tegument-expressed aldehyde dehydrogenase SmALDH_312 of Schistosoma mansoni, a target of disulfiram	In vitro: evaluation of antiparasitic efficacy and mechanism, enyzme assay	x	Infectious Disease	Physiological and cell-biological experiments exhibited detrimental effects of the drug disulfiram, a known ALDH inhibitor, on larval and adult schistosomes in vitro. Disulfiram also reduced stem-cell proliferation and caused severe tegument damage in treated worms. In silico-modelling of SmALDH_312 and docking analyses predicted disulfiram binding, which was confirmed by enzyme assays with recom…
					In vivo: evaluation of antiparasitic efficacy
					In silico: molecular docking
138	Gan Y	2023	Oncol Res	Drug repositioning of disulfiram induces endometrioid epithelial ovarian cancer cell death via the both apoptosis and cuproptosis pathways	In vitro: evaluation of anticancer efficacy and mechanism	x	Cancer	Disulfiram treatment significantly reduced the expression of the anti-apoptosis marker B-cell lymphoma/leukemia-2 (Bcl-2) and increase the expression of the apoptotic molecules Bcl2 associated X (Bax) and cleaved caspase-3 to promote human epithelial ovarian cancer cell apoptosis. Combination treatment with dislfiram and copper also led to the reduced expression of ferredoxin 1 and loss of Fe-S c…
					In vivo: treatment efficacy evaluation in a murine ovarian cancer xenograft model
139	Jung H	2023	Korean J Physiol Pharmacol	Dendritic cells resist to disulfiram-induced cytotoxicity, but reduced interleukin-12/23(p40) production	In vitro: evaluation of metabolic activity and viability, of cytokines,flow cytometry, inhibition of GM-CSF signaling, quantitative real-time PCR	x	Cancer	Disulfiram reduces IL-12/23 (p40) production of dendritic cells (DCs), it can be a treatment option for autoimmune inflammatory diseases. This study provides experimental evidences that disulfiram can be used as a new repurposing drug for cancer therapy and immune diseases, particularly when DC damage needs to be reduced.
					Ex vivo: mixed lymphocyte reaction
140	Kanellis DC	2023	CDD	Actionable cancer vulnerability due to translational arrest, p53 aggregation and ribosome biogenesis stress evoked by the disulfiram metabolite CuET	In vitro: evaluation of anticancer mechanism and tumor cytotoxicity of bis (N,N-diethyldithiocanbamate)-copper complex (CuET)	x	Cancer	In diverse human cancer cell models, CuET causes a very early translational arrest through the integrated stress response (ISR), later followed by features of nucleolar stress. CuET entraps p53 in NPL4-rich aggregates leading to elevated p53 protein and its functional inhibition, consistent with the possibility of CuET-triggered cell death being p53-independent. The transcriptomics profiling reve…
					In vivo: tumor cytotoxicity in zebrafish preclinical models
141	Koch E	2023	Prog Neuropsychopharmacol Biol Psychiatry	Candidates for drug repurposing to address the cognitive symptoms in schizophrenia	In silico: network medicine approach incorporating gene expression data to identify repurposing candidates	x	Cognitive Diseases/ Schizophrenia	Based on our bioinformatics analyses of schizophrenia genetics related to cognitive functioning, the study identified 12 drug repurposing candidates, most of which have anti-inflammatory and neuroprotective effects. Due to gene expression differences in male and female patients, four of those 12 drugs were identified in females only (atorvastatin, dabrafenib, dalfampridine, metformin), and three …
142	Lafi Z	2023	PLoS One	Synergistic combination of doxorubicin with hydralazine, and disulfiram against MCF-7 breast cancer cell line	In vitro: drug combination treatment and tumor viability assessment, apoptosis analysis	x	Cancer	The triple combination of doxorubicin, disulfiram, and hydrazine showed a synergistic drugs combination to decrease the doxorubicin dose needed to kill both MCF-7_WT and MCF-7_DoxR breast cancer cells and enhanced chemosensitivity to doxorubicin.
143	Lajarin-Reinares M	2023	Pharmaceutics	Repurposing Disulfiram as an Antifungal Agent: Development of a New Disulfiram Vaginal Mucoadhesive Gel	In vitro: drug formulation and characterization, drug release and permeation profiles determination, antifungal activity evaluation	Mucoadhesive drug delivery system for the local administration of disulfiram, composed of polyethylene glycol and carrageenan	Infectious Disease	Disulfiram was revealed to be effective against different Candida species and is a potential alternative to classic antifungals for the treatment of fungal infections. Disulfiram mucoadhesive gels were prepared successfully for the treatment of vaginal candidiasis.
					Ex vivo: pig vagina permeation test
144	Li C	2023	Colloids Surf B Biointerfaces	DDTC-Cu(I) based metal-organic framework (MOF) for targeted melanoma therapy by inducing SLC7A11/GPX4-mediated ferroptosis	In vitro: drug formulation and characterization, evaluation of efficacy and mechanism	DDTC-Cu(I) based metal-organic framework (MOF)	Cancer	The nanomedicine Cu-BTC@DDTC with high antitumor activity was prepared by using the nanoscale metal-organic framework (MOF) Cu-BTC as a carrier and loading diethyldithiocarbamate (DDTC) through coordination interaction. Cu-BTC@DDTC can induce ferroptosis in tumor cells by inhibiting SLC7A11/GPX4 pathway.
					In vivo: treatment efficacy evaluation
145	Liao Y	2023	Sci Rep	Identification of potential new COVID-19 treatments via RWD-driven drug repurposing	In silico: construction of Real World Data (RWD) cohorts comprising over 3 million patients and simulation a clinical trial observational study design to evaluate over 200 FDA-approved drugs with COVID-19 repurposing potential	x	Infectious Diseases	The top performing drugs identified include emtricitabine, tenofovir, folic acid, progesterone, estradiol, epinephrine, disulfiram, nitazoxanide and some drug combinations including aspirin-celecoxib.
146	Liu Y	2023	Mol Pharm	Microgel Encapsulated Nanoparticles for Intra-articular Disulfiram Delivery to Treat Osteoarthritis	In vitro: drug formulation and characterization, evaluation of efficacy and mechanism	Disulfiram loaded poly(d, l-lactide-co-glycolide) (PLGA) nanoparticles and gelatin- methacrylic anhydride hybrid microgels	Inflammatory Diseases	The study demonstrates the potential of repurposing disulfiram for osteoarthritis treatment and provides a promising platform for intra-articular delivery of small molecules for superior therapeutic effect.
					In vivo: treatment efficacy evaluation
147	Lu J	2023	J Pathol	Identification of tumour-infiltrating myeloid subsets associated with overall survival in lung squamous cell carcinoma	Ex vivo: prognostic model development for low‐ and high‐risk patients with lung squamous cell carcinoma based on myeloid cell microenvironments	x	Cancer	Sonidegib and disulfiram, were found to inhibit the Hedgehog signalling pathway, which is highly activated in patients with high myeloid survival score, indicating that these two drugs are promising therapeutic agents for patients with high myeloid survival score.
148	Peng M	2023	Front Pharmacol	Antifungal activity of the repurposed drug disulfiram against Cryptococcus neoformans	In vitro: evaluation of antifungal effects and the mechanism of action	x	Infectious Diseases	In vitro studies demonstrated that disulfiram inhibited Cryptococcus growth at minimum inhibitory concentrations (MICs) ranging from 1.0 to 8.0 μg/mL. Disulfiram affected C. neoformans by interfering with multiple biological pathways, including replication, metabolism, membrane transport, and biological enzyme activity.
					In vivo: antifungal efficacy evaluation
149	Peng Y	2023	Chem Eng J	Biomineralized nanomedicine for enhanced cancer therapy through in situ toxification and amplified Ca2+ overload	In vitro: nanoparticle formation and characterization, antitumor efficacay and mechanism evaluation	Biomineralized nanoparticles (CuCaP@DTC) capable of controlled release of dithiocarbamate, Cu2+, and Ca2+ in response to the acidic tumor microenvironment.	Cancer	The study revealed that Ca2+ can serve as another amplifier to enhance the efficacy of disulfiram by inducing calcium overload in tumor cells. The combined effect of in-situ dithiocarbamate-copper complex generation and calcium overload resulted in amplified anti-tumor effects.
					In vivo/Ex vivo: antitumor efficacay and mechanism evaluation
150	Qian L	2023	Esophagus	An anti-alcoholism drug, disulfiram and copper complex improves radio-resistance of tumor-initiating cells in esophageal squamous cell carcinoma	In vitro: tumor-initiating cells marker analysis, antitumor efficacay and mechanism evaluation	x	Cancer	The in vitro and in vivo studies revealed that the disulfiram/Cu complex could radiosensitize ALDH1-positive esophageal squamous cell carcinoma cells and downregulate the phosphoinositide 3-kinase/Akt pathway. ALDH1 inhibition by the disulfiram/Cu complex enhances the radiosensitivity of tumor-initiating cells in esophageal squamous cell carcinoma.
					In vivo: effect of disulfiram and copper (II) D-gluconate (Cu) on the radiosensitivity of esophageal squamous cell carcinoma in xenograft mouse models
151	Smith E	2023	SLAS Discov	High throughput screening for drugs that inhibit 3C-like protease in SARS-CoV-2	In vitro: high throughput cell-based screen that incorporates the essential viral 3C-like protease and its peptide cleavage site into a luciferase complementation assay to evaluate the efficacy of known drugs	x	Infectious Diseases	In this study disulfiram was used as a control compound. Disulfiram inhibits PLpro enzyme activity, with an anticipated IC50 of 2 µM
152	Abdullah O	2024	Biol Pharm Bull	Anticancer Effects of New Disulfiram Analogs.	In vitro: synthesis of disulfiram analogs and anticancer efficacy and mechanism evaluation	Disulfiram analogs	Cancer	In this study disulfiram analogs (2a-v) were synthesized with anticancer effect and limited inhibition of ALDH2.
153	Angarita-Rodríguez A	2024	Pharmaceuticals	Enzymatic Metabolic Switches of Astrocyte Response to Lipotoxicity as Potential Therapeutic Targets for Nervous System Diseases	In silico: metabolic switches analysis, protein-protein and drug-protein network analysis	x	Cognitive Diseases	Disulfiram would significantly affect metabolic switches and has polypharmacological potential over metabolic switches-related proteins. Disulfiram has two targets (HSD17B10 and HTT) functionally related to three metabolic switches (ACAA1, EHHADH, and GAPDH) (Table 1). Thus, the pharmacological activity of disulfiram could be associated with glycolysis and fatty acid oxidation modulation. However…
154	Benkő BM	2024	Int J Pharm	Cyclodextrin encapsulation enabling the anticancer repositioning of disulfiram: Preparation, analytical and in vitro biological characterization of the inclusion complexes	In vitro: preparation, analytical and biological characterization of the disulfiram containing inclusion complexes	Molecular encapsulation of disulfiram with cyclodextrins	Cancer	A significant drug solubility enhancement by about 1000-folds and fast dissolution in 1 min was demonstrated. Throughout the different cancer cell lines' characteristics and disulfiram unspecific antitumoral activity, the inhibitory efficacy of the cyclodextrin encapsulated drug on melanoma (IC50 about 100 nM) and on glioblastoma (IC50 about 7000 nM) cell lines differ by a magnitude.
155	Borho J	2024	Front Pharmacol	Repurposing FDA-approved disulfiram for targeted inhibition of diphtheria toxin and the binary protein toxins of Clostridium botulinum and Bacillus anthracis	In vitro: cytotoxicity and cell viability assay, flow cytometric binding assay, lipid bilayer membrane assay, enzyme activity assay, Western blot, membrane translocation assay	x	Infectious Diseases	Disulfiram protects cells from intoxication with diphtheria toxin (DT) from Corynebacterium diphtheria, the causative agent of diphtheria, lethal toxin (LT) from Bacillus anthracis, which contributes to anthrax, and C2 enterotoxin from Clostridium botulinum when applied in concentrations lower than those found in plasma of patients receiving standard disulfiram treatment for alcoholism (up to 20 …
156	Cao Q	2024	Br J Cancer	Tumor Treating Fields (TTFields) combined with the drug repurposing approach CUSP9v3 induce metabolic reprogramming and synergistic anti-glioblastoma activity in vitro	In vitro: preclinical testing of a multimodal approach of TTFields and CUSP9v3 in different glioblastoma models	x	Cancer	TTFields strongly enhance the CUSP9v3-mediated anti-glioblastoma activity.
157	Del Rosario Hernández T	2024	Biomed Pharmacother	Drug repurposing for neurodegenerative diseases using Zebrafish behavioral profiles	In vivo and in silico: high-throughput screening of FDA-approved drugs to identify compounds that affect zebrafish larval behavior	x	Cognitive Diseases	Through generated behavioral profiles suitable for cluster analysis, 64 candidate therapeutics were identified for neurodegenerative disorders, including disulfiram.
158	Flores-López LA	2024	Biomolecules	Selective Inhibition of Deamidated Triosephosphate Isomerase by Disulfiram, Curcumin, and Sodium Dichloroacetate: Synergistic Therapeutic Strategies for T-Cell Acute Lymphoblastic Leukemia in Jurkat Cells	In silico: computational modeling	x	Cancer	This study explores deamidated triosephosphate isomerase (dTPI) as a novel therapeutic target. Disulfiram and curcumin or their combination with sodium dichloroacetate targets deamidated triosephosphate isomerase, offering promising treatment for T-cell acute lymphoblastic leukemia.
					In vitro: recombinant enzyme assays, viability and mechansim assays, flow cytometry
159	Hollis RL	2024	Gynecol Oncol	High throughput screening identifies dasatinib as synergistic with trametinib in low grade serous ovarian carcinoma	In vitro: high throughput screening in clinically-informative cell-based models, dose-response analysis, synergy profiling with the trametinib	x	Cancer	Disulfiram demonstrated excellent selectivity for Low grade serous ovarian carcinoma (LGSOC) versus high grade serous ovarian carcinoma comparator lines (P = 0.003 for IC50 comparison), while the tyrosine kinase inhibitor dasatinib demonstrated favourable synergy with trametinib across multiple LGSOC models (maximum zero interaction potency synergy score 46.9).
160	Karsa M	2024	J Mol Med	FDA-approved disulfiram as a novel treatment for aggressive leukemia	In vitro: viability asssay in a diverse panel of acute lymphoblastic and myeloid leukemia cell lines and patient-derived xenograft cells, mechanism studies, drug combination teratments	x	Cancer	Disulfiram induces rapid apoptosis in leukemia cells by boosting oxidative stress. Disulfiram inhibits leukemia cell growth more potently than solid cancer cell growth. Disulfiram can enhance the antileukemic efficacy of chemotherapies. Disulfiram strongly synergises with auranofin in killing acute leukemia cells by ROS induction.
161	Kucinska M	2024	Biomed Pharmacother	The combination therapy using tyrosine kinase receptors inhibitors and repurposed drugs to target patient-derived glioblastoma stem cells	In vitro: viability, drug and drug combination efficacy assessment in patient-derived glioblastoma stem cells and commercial glioblastoma cell lin, immunofluorescence and flow cytometry to analyse specific proteins	x	Cancer	The most cytotoxic compounds for U3042 cells were disulfiram combined with copper gluconate (DSF/Cu), dacomitinib, and foretinib with IC50 values of 52.37 nM, 4.38 µM, and 4.54 µM after 24 h incubation, respectively.
					In silico: interaction assessment
162	Li H	2024	Free Radic Biol Med	GSH exhaustion via inhibition of xCT-GSH-GPX4 pathway synergistically enhanced DSF/Cu-induced cuproptosis in myelodysplastic syndromes	In vitro: viability, anticancer mechanism assessment, drug combination efficacy	x	Cancer	The combination treatment of disulfiram/Cu and simvastatin dramatically decreased the expression of GPX4 and Fe-S proteins, ultimately accelerating cell death in vitro and in vivo.
					In vivo: drug and drug combination treatment in myelodysplastic syndrome mouse model
163	Liu D	2024	Biochim Biophys Acta Mol Basis Dis	Disulfiram/copper complex improves the effectiveness of the WEE1 inhibitor Adavosertib in p53 deficient non-small cell lung cancer via ferroptosis	In vitro: viability, enzyme activity assay, protein analysis	x	Cancer	Repurposing Disulfiram (DSF), an alcoholism medication used in combination with copper (Cu), exhibits pro-oxidant properties against non-small cell lung cancer (NSCLC). Subsequent evaluation of the combination therapy involving Adavosertib and DSF-Cu reveals reduced cell viability along with smaller tumor volumes and lighter tumor weights observed in both p53-deficient cells and xenograft models …
					In vivo: drug and drug combination treatment efficacy
164	Liu J	2024	Biol Pharm Bull	Development of Hollow Gold Nanoparticles for Photothermal Therapy and Their Cytotoxic Effect on a Glioma Cell Line When Combined with Copper Diethyldithiocarbamate	In vitro: nanoparticle formulation and characterization, viability assay	Hollow gold nanoparticles for photothermal combined with copper diethyldithiocarbamate	Cancer	Photothermal therapy by hollow gold nanoparticles combined and copper diethyldithiocarbamate was highly effective, suggesting that this combination approach hold promise as a future glioma therapy.
165	Liu Y	2024	J Nanobiotechnology	LIFU/MMP-2 dual-responsive release of repurposed drug disulfiram from nanodroplets for inhibiting vasculogenic mimicry and lung metastasis in triple-negative breast cancer	In vitro: nanodroplet formulation and characterization, viability assay, cellular uptake, antitumor efficacy	Low-intensity focused ultrasound (LIFU) and matrix metalloproteinase-2 (MMP-2) dual-responsive nanoplatform for efficient utilization of the drug disulfiram	Cancer	Upon exposure to LIFU irradiation, disulfiram was released controllably under ultrasound imaging guidance. This secure and controllable dual-response disulfiram delivery platform reduced vasculogenic mimicry formation by inhibiting COL1/pro-MMP-2 activity, thereby significantly inhibiting tumor progression and metastasis.
					In vivo: biodistribution, treatment efficacy
166	Luo J	2024	Front Psychiatry	Safety assessment of disulfiram: real-world adverse event analysis based on FAERS database	In silico: FDA Adverse Event Reporting System (FAERS) database examination to analyze adverse events associated with disulfiram	x	Other: both traditional and emerging applications	Major categories of adverse events included off label use, psychiatric symptom, liver transplant, and polyneuropathy, with off label use being notably the most reported issue. Strong and new potential AEs were identified, including neurological and psychiatric issues like hypomania, delirium, and vocal cord paralysis; cardiac issues such as electrocardiogram st segment depression; and off label u…
167	Mohapatra D	2024	Ther Deliv	Quality-by-design-based microemulsion of disulfiram for repurposing in melanoma and breast cancer therapy	In vitro: microemulsion formulation and characterization, dissolution, cytotoxicity, cellular uptake	Microemulsion of disulfiram using Cinnamon oil & Tween® 80	Cancer	The disulfiram-loaded optimized stable microemulsion showed enhanced dissolution, in-vitro cytotoxicity and improved cellular uptake in B16F10 and MCF-7 cell lines compared with their unformulated free disulfiram.
168	Okabe Y	2024	Sci Rep	Antifibrotic effect of disulfiram on bleomycin-induced lung fibrosis in mice and its impact on macrophage infiltration	In vitro and ex vivo: measurement of chemokine levels, chemotaxis assay, multi‑fluorescent staining analysis, quantification of pathological findings	x	Inflammatory Diseases	Disulfiram inhibits macrophage infiltration, which might be attributed to its inhibitory effect on FROUNT, and attenuates bleomycin‑induced lung fibrosis.
					In vivo: antifibrotic effect of oral disulfiram administration in a mouse model of bleomycin-induced lung fibrosis
169	Sharma N	2024	Curr Cancer Drug Targets	Disulfiram-Copper Potentiates Anticancer Efficacy of Standard Chemotherapy Drugs in Bladder Cancer Animal Model through ROS-Autophagy-Ferroptosis Signalling Cascade	In vivo: treatment efficacy evaluation in N-butyl-N-(4-hydroxybutyl) nitrosamine (BBN)-induced urinary bladder cancer (UBC) mice (C57J) model	x	Cancer	Disulfiram with copper treatment inhibits bladder tumour growth through ferroptosis- mediated ROS induction, which further activates the process of autophagy. Disulfiram-Cu can be an effective add-on therapy along with the standard chemotherapy drugs for the treatment of UBC.
					Ex vivo: analysis of mRNA and protein expression of ALDH1 isoenzymes, autophagy induction evaluation, biochemical analysis
170	Tian Y	2024	ACS Appl Mater Interfaces	Repurposing Disulfiram to Combat Acute Respiratory Distress Syndrome with Targeted Delivery by LET-Functionalized Nanoplatforms	In vitro: nanoparticle formulation and characterization, ROS-responsive drug release, cellular endocytosis, toxicity assessments, treatment efficacy assessment	Biocompatible liposomes incorporating a lung endothelial cell-targeted peptide (CGSPGWVRC) to produce disulfiram-loaded nanoparticles (DTP-LET@DSF NPs) for targeted delivery	Inflammatory Diseases	After intravenous administration, DTP-LET@DSF NPs exhibited excellent cytocompatibility and minor systemic toxicity, effectively inhibited pyroptosis, mitigated lipopolysaccharide (LPS)-induced acute respiratory distress syndrome (ARDS), and prevented cytokine storms resulting from excessive immune reactions in ARDS mice.
					In vivo: biodistribution, toxicity assessment, therapeutic effect evaluation
171	Wang J	2024	Biomacromolecules	Localized Sustained Release of Copper Enhances Antitumor Effects of Disulfiram in Head and Neck Cancer	In vitro: gel preparation and characterization, cytotoxicity assay	Bulk dendrimer hydrogel and micro-sized dendrimer gel for sustained release of Cu in the tumor site	Cancer	The combination of disulfiram and copper could achieve a tumor cell growth inhibition effect comparable to those of 5-fluorouracil and taxol on head and neck cancer cells. In a xenograft mouse model of head and neck cancer, the inhibitory effect of DSF and copper ion co-treatment on tumor growth was confirmed.
					In vivo: tumor inhibition efficacy, retention test
172	Xu X	2024	Acta Pharm Sin B	Repurposing disulfiram with CuET nanocrystals: Enhancing anti-pyroptotic effect through NLRP3 inflammasome inhibition for treating inflammatory bowel diseases	In vitro: evaluation of mechanism of action, nanocrystal preparation and characterization, cytotoxicity assay	Copper diethylthiocarbamate (CuET) nanocrystals (CuET NCs) using a metal coordination-driven self-assembly approach	Inflammatory Diseases	CuET exhibited significantly stronger anti-pyroptotic activity compared to disulfiram and employed a distinct mechanism of action.
					In vivo: therapeutic efficacy evaluation, biodistribution, pharmacokinetic studies
173	Zhang J	2024	Front Endocrinol	Pharmacogenomic analysis in adrenocortical carcinoma reveals genetic features associated with mitotane sensitivity and potential therapeutics	In vitro: efficacacy assessment on patient-derived adrenocortical carcinoma cells, high-throughput screening, genetic features analysis	x	Cancer	Pharmacologic analysis identified that compounds including disulfiram, niclosamide and bortezomib exhibited efficacy against patient-derived adrenocortical carcinoma cells.
174	Almyre C	2025	Hum Mol Genet	The copper ionophore disulfiram improves mitochondrial function in various yeast and human cellular models of mitochondrial diseases	In vitro: mechanism and efficacy evaluation in yeast models with mitochondrial diseases and patient-derived cells from patients suffering from mitochondrial diseases	x	Other: mitochondrial diseases	Disulfiram improves oxidative phosphorylation-dependent growth of various yeast models of mitochondrial diseases caused by a wide range of defects in ATP synthase, complexes III and IV, cardiolipin remodeling, maintenance and translation of the mitochondrial genome. This compound also showed beneficial effects in cells derived from patients suffering from Barth or MELAS syndromes, two mitochondri…
175	Ardad R	2025	J Res Pharm	Oral solid self-emulsifying system containing non-oncology drug combination for repurposing in melanoma treatment: In vitro cytotoxicity, and in vivo hematotoxicity and pharmacokinetic study	In vitro: drug delivery system development and characterization, cytotoxicity against melanoma cells	Oral solid self-emulsifying drug delivery system (S-SEDDS) for concurrent delivery of identified combinations	Cancer	The in vitro cytotoxicity of S-SEDDS containing non-oncology drug (NOD) combination [ketoconazole (KCZ), tadalafil (TLF), disulfiram (DSR)] and docetaxel (DTX) was observed to be higher than S-SEDDS containing only NOD combination against mouse melanoma cells.
					In silico: molecular docking for drug with excipients interaction evaluation
					In vivo: hepatotoxicity and pharmacokinetic study in rats
176	Benkő BM	2025	Pharmaceutics	Development of Low-Dose Disulfiram Rectal Suppository Intended for Application in Post-Treatment Lyme Disease Syndrome	In vitro: rectal suppository development and characterization	Low-dose disulfiram rectal suppository containing cyclodextrins	Infectious Diseases	The presented drug delivery system relates to a novel preparation for rectal administration comprising a low-dose disulfiram with improved solubility and permeability by the PEG and hydroxypropyl-β-cyclodextrin (HPBCD) synergistic matrix.
177	Gonzalez-Prada I	2025	J Control Release	Disulfiram-loaded electrospun fibers with antimicrobial and antitumoral properties for glioblastoma treatment	In vitro: electrospun fiber preparation and characterization, evaluation of antimicrobial and antitumoral effects, combination treatment with radiotherapy	Disulfiram-loaded silk fibroin electrospun fibers, using hydroxypropyl-β-cyclodextrin inclusion complex of disulfiram	Cancer	The formulation enhanced drug release rate and antimicrobial activity (>3 logCFUs reduction) against Staphylococcus aureus and Pseudomonas aeruginosa. Addition of CuCl2 enabled in situ formation of Cu(DDC)2 complexes, further boosting antimicrobial and in vitro antitumoral effects of the nanofibers (≤ 500 nm) while maintaining adequate mechanical properties.
					In vivo: evaluation of treatment efficacy in a rat model simulating glioblastoma surgery
178	Huang J	2025	ACS Biomater Sci Eng	DDTC-Cu(I) Nano-MOF Induces Ferroptosis by Targeting SLC7A11/GPX4 Signal in Colorectal Cancer	In vitro: drug delivery system preparation and characterization, evaluation of antitumoral effects	Diethyldithiocarbamate (DDTC) incorporated into nanosized metal-organic framework (MOF) Cu-BTC (Cu-BTC@DDTC)	Cancer	The in vitro cellular evaluation results showed that Cu-BTC@DDTC exhibited high inhibition of tumor cell growth, migration, and invasion. Animal experiments on the xenograft tumor model further demonstrated the excellent antitumor activity and biosafety of Cu-BTC@DDTC, and the antitumor activity was found to be closely related to the regulation of the SLC7A11/GPX4 signaling pathway to induce ferr…
					In vivo: treatment efficacy and safety evaluation
179	Karimzadeh F	2025	J Mol Histol	Repurposing disulfiram: targeting Zeb1 to attenuate paraquat-induced pulmonary fibrosis in rats	In vivo and ex vivo: : disulfiram treatment efficacy and safety evaluation in paraquat (PQ)-induced pulmonary fibrosis rat model	x	Inflammatory Diseases	The findings indicate that disulfiram at 10 mg/kg attenuates PQ-induced pulmonary fibrosis by reducing inflammation, collagen accumulation, and Zeb1-mediated profibrotic signaling, supporting disulfiram as a potential repurposed antifibrotic therapy for PQ-induced and possibly idiopathic pulmonary fibrosis.
180	Liu Y	2025	Adv Healthc Mater	Microenvironment-Responsive Cu-MOF Nanoplatform Activates Disulfiram for Synergistic Bacterial Killing and Enhanced Infected Wound Healing	In vitro: drug delivery system preparation and characterization, antibacterial activity assessment	Microenvironment-responsive Cu-MOF nanoplatform for disulfiram activation	Infectious Diseases	The developed platform releases disulfiram (DSF), binds to copper ions in the mildly acidic conditions of infected areas, converting DSF from nontoxic to toxic in situ, thereby inducing bacterial death and enhancing copper ion absorption Excessive copper ions disrupt bacterial metabolism, inhibit the Tricarboxylic acid (TCA) cycle, reduce ATP levels, and induce cuproptosis-like death, significant…
181	Long TE	2025	Sci Rep	Disulfiram induces redox imbalance and perturbations in central glucose catabolism and metal homeostasis to inhibit the growth of Staphylococcus aureus	In vitro: transcriptomic, metabolomic, bioenergetic studies and oxidative stress analysis	x	Infectious Diseases	Disulfiram inhibits the growth of S. aureus by inducing perturbations in central glucose catabolism and redox imbalance (e.g., oxidative stress). The chelation of metal ions and antagonism of the respiratory chain by diethyldithiocarbamate are believed to contribute to the inhibition of cell replication.
182	Pei X	2025	J Pharmacol Exp Ther	Disulfiram activation of prostaglandin E2 synthesis: a novel antifibrotic mechanism in pulmonary fibrosis	In vitro: evaluation of disulfiram`s mechanism of action, and efficacy	x	Inflammatory Diseases	Disulfiram shows promise in treating idiopathic pulmonary fibrosis by targeting the cyclooxygenase-2/prostaglandin E2 pathway, offering a new therapeutic strategy and highlighting its potential for repurposing in this context.
					In vivo: therapeutic efficacy evaluation in a bleomycin-induced mouse model of idiopathic pulmonary fibrosis (IPF)
183	Sun Y	2025	J Ovarian Res	Unbiased combination screening on repurposed drugs reveals synergistic potential of copanlisib and cerivastatin against chemoresistant high-grade serous ovarian cancer	In vitro: systematic high-throughput screening of clinically approved compounds in five high-grade serous ovarian cancers cell lines, and in 3D spheroid cultures and patient ascites-derived cells, mechanism studies	x	Cancer	From the 0.5 µM combination screen across OVCAR3, Kuramochi, PEO1, and PEO4, four combinations were consistently identified in at least three cell lines, showing >50% inhibition and classified as strongly synergistic: copanlisib with cerivastatin or oleanolic acid, belotecan with disulfiram, and ixabepilone with lapatinib.
184	Wang L	2025	PLoS Pathog	Repurposing alcohol-abuse drug disulfiram for the treatment of KSHV-infected primary effusion lymphoma by activating antiviral innate immunity	In vitro: evaluation of disulfiram`s mechanism of action, and efficacy	x	Cancer	Primary effusion lymphoma (PEL) is an aggressive B-cell malignancy linked to Kaposi's sarcoma-associated herpesvirus (KSHV) infection. acts as a potent inhibitor of KSHV-positive PEL. Disulfiram (DSF) suppresses PEL cell proliferation by inducing apoptosis through the activation of innate antiviral immunity. Remarkably, DSF effectively impedes KSHV reactivation and virion production in both PEL a…
					In vivo: therapeutic efficacy evaluation in a xenograft mouse model
185	Yuan M	2025	Int J Biol Sci	Disulfiram/copper triggers cGAS-STING innate immunity pathway via ROS-induced DNA damage that potentiates antitumor response to PD-1 checkpoint blockade	In vitro: evaluation of disulfiram`s mechanism of action, and efficacy	x	Cancer	The combination treatment of disulfiram and Cu (DSF/Cu) robustly activated cancer cell-intrinsic cGAS-STING-dependent innate immune signaling pathway. DSF/Cu caused mitochondrial and nuclear DNA damage and the release of cytosolic dsDNA by inducing excessive reactive oxygen species (ROS) generation, thereby triggering innate immunity and enhancing anti-tumor effects. DSF/Cu significantly increase…
					In vivo: treatment evaluation in murine tumor models
